# Supplementary material for: 4-Meth­oxy-N′-(2-methoxy­benzyl­idene)benzohydrazide
Source: Acta Crystallogr Sect E Struct Rep Online. 2009 May 23;65(Pt 6):o1388. doi: 10.1107/S1600536809019102 (PMC2969810; doi:10.1107/S1600536809019102)
Supplement: Supplementary file 2 [file e-65-o1388-Isup2.hkl]

# 
# h,k,l, Fc-squared, Fo-squared, sigma(Fo-squared) and status flag 
# 
data_I
_shelx_title ' P21c in P2(1)/c' 
_shelx_refln_list_code          4 
_shelx_F_calc_maximum      177.13 
_exptl_crystal_F_000       600.00 
_reflns_d_resolution_high  0.8040 
 
loop_ 
 _symmetry_equiv_pos_as_xyz 
 'x, y, z' 
 '-x, y+1/2, -z+1/2' 
 '-x, -y, -z' 
 'x, -y-1/2, z-1/2' 
 
_cell_length_a    12.7048 
_cell_length_b    16.0529 
_cell_length_c     7.7183 
_cell_angle_alpha  90.000 
_cell_angle_beta  107.233 
_cell_angle_gamma  90.000 
 
_shelx_F_squared_multiplier     1.000 
 
loop_ 
 _refln_index_h 
 _refln_index_k 
 _refln_index_l 
 _refln_F_squared_calc 
 _refln_F_squared_meas 
 _refln_F_squared_sigma 
 _refln_observed_status 
   1   0   0     1449.92     1316.19     12.53 o 
   2   0   0      491.62      435.57      8.91 o 
   3   0   0      687.54      706.00     10.23 o 
   4   0   0     1915.54     1862.31     18.38 o 
   5   0   0      247.29      222.54     10.83 o 
   6   0   0      585.74      652.11     10.30 o 
   7   0   0       23.89       31.93      3.61 o 
   8   0   0       33.72       33.05      4.03 o 
   9   0   0        2.07        6.71      4.60 o 
  10   0   0        3.11       -0.01      4.80 o 
  12   0   0      391.97      374.30     27.01 o 
  13   0   0        2.05       10.03     10.03 o 
  14   0   0       33.35       48.74     14.20 o 
  15   0   0        1.46       14.20     12.53 o 
   1   1   0     2432.77     2362.03     12.90 o 
   2   1   0      977.01      952.17      6.60 o 
   3   1   0       78.26       68.94      2.58 o 
   4   1   0      556.07      523.90      6.18 o 
   5   1   0       20.26       23.43      1.92 o 
   6   1   0      352.49      361.34      5.66 o 
   7   1   0       26.12       35.55      3.43 o 
   8   1   0        2.65        3.20      2.05 o 
   9   1   0       13.56        8.95      3.28 o 
  10   1   0      106.95      113.64      6.79 o 
  11   1   0       73.14       66.15     10.34 o 
  12   1   0        1.85       -6.35      6.38 o 
  13   1   0       74.04       86.52     12.11 o 
  14   1   0       23.01       25.27      9.19 o 
  15   1   0       10.71        9.43      8.37 o 
   0   2   0        0.26        5.29      2.23 o 
   1   2   0      300.46      291.43      5.50 o 
   2   2   0     3104.13     2943.63     15.31 o 
   3   2   0     2029.83     1969.78     12.09 o 
   4   2   0      859.06      825.27      7.19 o 
   5   2   0     1646.40     1628.99     22.81 o 
   6   2   0      579.76      551.01      7.99 o 
   7   2   0      467.22      493.93      7.20 o 
   8   2   0       22.53       24.97      2.73 o 
   9   2   0       37.95       43.99      4.70 o 
  10   2   0      122.59      130.19     12.11 o 
  11   2   0       26.91       30.66      8.16 o 
  12   2   0      120.72      130.75     22.70 o 
  13   2   0      101.99       94.83     12.65 o 
  14   2   0        0.33        5.51      7.41 o 
  15   2   0        0.09        4.12      7.85 o 
   1   3   0     8460.35     7806.48    239.17 o 
   2   3   0      392.02      361.65      5.02 o 
   3   3   0       57.19       49.51      2.55 o 
   4   3   0      339.85      340.20      5.71 o 
   5   3   0      145.50      166.92      4.15 o 
   6   3   0      109.44      136.27      5.63 o 
   7   3   0       76.39       71.13      4.30 o 
   8   3   0       23.77       24.55      3.26 o 
   9   3   0        6.97        4.30      2.79 o 
  10   3   0        3.77        0.41      4.69 o 
  11   3   0        0.70       -4.50      4.83 o 
  12   3   0        5.30       10.88      7.09 o 
  13   3   0       36.64       32.32      9.32 o 
  14   3   0        0.89       -6.33     13.37 o 
   0   4   0     3963.80     4055.23     37.88 o 
   1   4   0    13100.25    12903.06    156.51 o 
   2   4   0     1201.87     1119.43     10.22 o 
   3   4   0      355.56      359.80      7.24 o 
   4   4   0      136.41      129.10      4.50 o 
   5   4   0       27.09       26.60      2.76 o 
   6   4   0      166.40      158.35      4.58 o 
   7   4   0       82.66       95.56      4.15 o 
   8   4   0      105.62      118.15      5.97 o 
   9   4   0       58.12       66.06      5.24 o 
  10   4   0      602.57      607.09     27.50 o 
  11   4   0       69.33       62.61     10.05 o 
  12   4   0       21.77       22.31      8.01 o 
  13   4   0        5.47        4.11      7.15 o 
  14   4   0        1.72       15.34      8.37 o 
   1   5   0     4224.49     4264.28     63.30 o 
   2   5   0     5341.98     5242.61     23.52 o 
   3   5   0       33.15       25.36      3.58 o 
   4   5   0      443.29      412.47      7.04 o 
   5   5   0        1.45        2.12      2.06 o 
   6   5   0      176.54      177.33      5.04 o 
   7   5   0       97.05      117.03      4.64 o 
   8   5   0       33.93       36.07      3.46 o 
   9   5   0       90.00       86.97      5.39 o 
  10   5   0     1310.36     1350.74     36.23 o 
  11   5   0       28.53       23.38      8.67 o 
  12   5   0        0.81        6.63     12.25 o 
  13   5   0       15.31        9.78      8.22 o 
  14   5   0       14.93        7.34      7.48 o 
   0   6   0       49.42       52.30      4.48 o 
   1   6   0       83.96       72.37      6.49 o 
   2   6   0      363.93      382.25     14.62 o 
   3   6   0     2270.68     2297.34     17.68 o 
   4   6   0      520.34      547.48      9.60 o 
   5   6   0       88.28       91.36      4.96 o 
   6   6   0      242.03      266.14      6.95 o 
   7   6   0      118.38      121.61      5.92 o 
   8   6   0        8.99       10.00      2.94 o 
   9   6   0      635.20      622.83     11.25 o 
  10   6   0       26.39       26.81      6.17 o 
  11   6   0       12.11       19.47      6.27 o 
  12   6   0        0.09       -3.62      5.91 o 
  13   6   0       10.91       13.46      8.07 o 
  14   6   0       17.12       16.98     12.11 o 
   1   7   0       46.03       49.35      3.41 o 
   2   7   0     1023.71     1035.85     20.44 o 
   3   7   0       50.91       52.56      6.48 o 
   4   7   0      753.71      792.29     15.42 o 
   5   7   0      370.75      354.16      8.74 o 
   6   7   0       43.68       37.24      4.34 o 
   7   7   0        2.21        1.68      2.54 o 
   8   7   0       25.59       29.51      3.58 o 
   9   7   0        0.43        1.65      3.45 o 
  10   7   0       59.16       54.68      7.60 o 
  11   7   0       60.12       55.95      7.97 o 
  12   7   0        8.35       13.30     10.30 o 
  13   7   0       18.95       19.22      8.27 o 
  14   7   0       15.38        7.99      7.97 o 
   0   8   0      140.31      170.75      8.03 o 
   1   8   0      677.21      720.83     10.45 o 
   2   8   0      131.84      106.24      7.65 o 
   3   8   0      467.42      415.18     18.59 o 
   4   8   0        3.44        1.47      3.66 o 
   5   8   0       23.65       28.23      4.75 o 
   6   8   0       68.48       68.69      5.38 o 
   7   8   0       51.97       53.29      5.30 o 
   8   8   0       91.34      109.82      6.01 o 
   9   8   0      580.22      574.61     18.96 o 
  10   8   0        9.84        7.24      3.96 o 
  11   8   0        3.86        1.61      5.21 o 
  12   8   0        0.41        2.78      5.90 o 
  13   8   0        4.17        8.96     12.67 o 
   1   9   0      912.73      905.60     12.23 o 
   2   9   0       51.64       39.56      4.79 o 
   3   9   0      214.80      218.35     14.31 o 
   4   9   0      199.29      218.71      8.98 o 
   5   9   0       56.33       58.58      6.05 o 
   6   9   0        1.16       -0.21      3.80 o 
   7   9   0      108.68      100.77     14.32 o 
   8   9   0      861.40      799.06     17.84 o 
   9   9   0       53.50       52.63      8.34 o 
  10   9   0        9.30        7.20      5.10 o 
  11   9   0       35.23       27.99     10.30 o 
  12   9   0        6.47        7.02     10.72 o 
  13   9   0        8.18        7.52     13.09 o 
   0  10   0      624.72      667.71     18.52 o 
   1  10   0      112.67      114.94      6.15 o 
   2  10   0      101.29      110.10      6.58 o 
   3  10   0      196.56      194.06     13.71 o 
   4  10   0       64.36       78.36      6.66 o 
   5  10   0        4.77        9.93      4.42 o 
   6  10   0       49.05       52.90      6.51 o 
   7  10   0       29.86       40.91      6.36 o 
   8  10   0      200.56      192.98     10.46 o 
   9  10   0      222.21      263.90     12.14 o 
  10  10   0        2.00        4.18      7.42 o 
  11  10   0        0.01        0.13      5.22 o 
  12  10   0       16.14       -3.77     19.91 o 
  13  10   0       23.49       43.45     16.43 o 
   1  11   0      328.73      328.76      8.96 o 
   2  11   0       11.90       16.20      5.87 o 
   3  11   0       28.30       28.82      5.25 o 
   4  11   0       19.15       25.93      5.49 o 
   5  11   0       12.67       13.72      8.12 o 
   6  11   0      124.43      105.43      9.28 o 
   7  11   0      151.92      158.78     14.70 o 
   8  11   0        1.14       -4.35      7.29 o 
   9  11   0        4.03       -2.00      5.19 o 
  10  11   0       11.25       11.63      5.97 o 
  11  11   0       24.72       15.61     10.70 o 
  12  11   0       20.24       20.35     13.37 o 
   0  12   0      239.33      234.48     11.71 o 
   1  12   0       34.50       50.12      5.08 o 
   2  12   0       15.38       16.23      3.96 o 
   3  12   0       44.27       46.73      6.43 o 
   4  12   0        4.27       10.56      5.32 o 
   5  12   0       20.23       20.89      5.85 o 
   6  12   0       26.40       28.82      6.63 o 
   7  12   0       13.11       14.57      6.02 o 
   8  12   0        0.63       -9.30      6.20 o 
   9  12   0        1.26        0.98      7.94 o 
  10  12   0        3.21       12.44      6.87 o 
  11  12   0        0.21        2.30      6.15 o 
  12  12   0       31.51       45.20      8.80 o 
   1  13   0       53.60       71.76      8.90 o 
   2  13   0       86.09       96.58      7.93 o 
   3  13   0        0.04        6.78      5.43 o 
   4  13   0       88.79       73.90      7.93 o 
   5  13   0        0.45        1.83      5.11 o 
   6  13   0       34.81       31.37     11.77 o 
   7  13   0      120.97      130.58     13.65 o 
   8  13   0       36.55       34.97      9.57 o 
   9  13   0       43.43       48.42     18.38 o 
  10  13   0        2.84        3.87      6.40 o 
  11  13   0        2.18        7.84      7.16 o 
   0  14   0       16.09       39.83     13.37 o 
   1  14   0        0.59        7.37     11.42 o 
   2  14   0       21.69       19.38     15.74 o 
   3  14   0       57.92       68.81     18.80 o 
   4  14   0       31.05       28.68      6.62 o 
   5  14   0       18.76       13.80      5.89 o 
   6  14   0       26.06       21.59      6.44 o 
   7  14   0      144.92      141.84     18.53 o 
   8  14   0       36.06       39.53     14.34 o 
   9  14   0        6.51       -3.92      8.48 o 
  10  14   0        0.40       -6.17      5.96 o 
   1  15   0        0.16       -4.52      6.66 o 
   2  15   0       72.48       56.15     10.17 o 
   3  15   0       70.06       61.21     10.55 o 
   4  15   0       70.95       50.41      9.96 o 
   5  15   0       69.45       89.35     11.66 o 
   6  15   0       44.72       42.55      9.91 o 
   7  15   0        7.15       19.22     12.81 o 
   8  15   0        3.33       13.72      8.84 o 
   9  15   0        0.20        1.57      9.23 o 
   0  16   0        1.07       -7.80      8.63 o 
   1  16   0       17.04       13.90      8.07 o 
   2  16   0        1.35        5.67      7.38 o 
   3  16   0        1.23       12.42      7.67 o 
   4  16   0        4.64       10.54      8.05 o 
   5  16   0       20.63       15.00      8.52 o 
   6  16   0        8.93       10.32      7.82 o 
   7  16   0        5.75       13.37     13.37 o 
   8  16   0        5.01        2.23     11.42 o 
   1  17   0        2.20        6.14      7.87 o 
   2  17   0        9.52        7.28      7.76 o 
   3  17   0       11.43       15.04     11.98 o 
   4  17   0        1.21        3.29      8.01 o 
   5  17   0        2.48        7.03      8.09 o 
   6  17   0        4.54       18.76     12.11 o 
   7  17   0        5.34       10.03     13.92 o 
   0  18   0        1.65        2.51     10.86 o 
   1  18   0        3.47       10.91      8.37 o 
   2  18   0        8.49        3.83      7.93 o 
   3  18   0        2.50        6.30      8.63 o 
   4  18   0        6.73       15.58      8.65 o 
   5  18   0        5.66       22.31      9.40 o 
   6  18   0        5.33        8.91     14.20 o 
   1  19   0        0.69       18.83     10.58 o 
   2  19   0        1.58       -1.50      6.85 o 
   3  19   0        4.13       22.21      9.79 o 
   4  19   0        1.29        7.12     14.48 o 
 -15   1   1        0.07       -3.67     11.84 o 
 -14   1   1        0.82       -1.23      7.28 o 
 -13   1   1       15.70       25.76     27.99 o 
 -12   1   1        2.10        3.42      7.14 o 
 -11   1   1       68.60       64.55     14.62 o 
 -10   1   1       40.90       40.69      5.94 o 
  -9   1   1       13.38        9.92      2.60 o 
  -8   1   1       34.20       35.54      2.94 o 
  -7   1   1        0.58        2.87      1.77 o 
  -6   1   1      874.04      940.18      9.01 o 
  -5   1   1      265.20      251.29      3.96 o 
  -4   1   1      570.25      544.78      5.41 o 
  -3   1   1       30.16       32.06      1.51 o 
  -2   1   1     2135.83     2114.69     29.52 o 
  -1   1   1     1818.65     1702.31     11.10 o 
   0   1   1       48.42       44.69      3.48 o 
   1   1   1       41.12       34.89      2.95 o 
   2   1   1     4005.35     3877.01     18.07 o 
   3   1   1      797.86      773.28     10.77 o 
   4   1   1      850.47      836.83     10.54 o 
   5   1   1      519.50      545.21     10.33 o 
   6   1   1      657.27      684.96      8.70 o 
   7   1   1      793.34      774.44     12.92 o 
   8   1   1        3.53       11.05      3.19 o 
   9   1   1       10.13       11.98      3.64 o 
  10   1   1       41.64       45.39      5.48 o 
  11   1   1        5.42        6.64      4.25 o 
  12   1   1        3.22       -1.12      6.00 o 
  13   1   1        0.00       -0.97      5.98 o 
  14   1   1        6.55        5.98     13.65 o 
 -15   2   1        0.00        7.15      8.17 o 
 -14   2   1        0.40        1.67      7.09 o 
 -13   2   1        3.15       14.61      8.05 o 
 -12   2   1      165.80      163.82     13.78 o 
 -11   2   1      908.77      915.17     25.30 o 
 -10   2   1      520.46      572.96     14.49 o 
  -9   2   1      202.20      204.88      6.42 o 
  -8   2   1      243.25      248.20      5.56 o 
  -7   2   1        0.41        0.32      1.82 o 
  -6   2   1      399.89      403.52      5.71 o 
  -5   2   1      893.51      870.81     12.39 o 
  -4   2   1       40.81       47.17      2.25 o 
  -3   2   1      396.20      412.49      5.42 o 
  -2   2   1     1125.77     1024.05      7.62 o 
  -1   2   1     2431.81     2276.75     18.32 o 
   0   2   1      590.93      523.32     14.62 o 
   1   2   1    31375.63    27634.27     95.86 o 
   2   2   1       19.26       15.85      2.14 o 
   3   2   1     2209.61     2050.55     15.09 o 
   4   2   1     1730.55     1805.35     23.11 o 
   5   2   1      141.62      160.26      4.60 o 
   6   2   1        2.62        2.20      2.00 o 
   7   2   1       74.76       73.17      4.02 o 
   8   2   1       62.63       71.84      5.45 o 
   9   2   1        4.16        8.09      4.42 o 
  10   2   1       14.91       19.71      4.45 o 
  11   2   1        1.11        2.12      5.07 o 
  12   2   1       27.37       35.69      9.05 o 
  13   2   1        2.62       12.58      7.58 o 
  14   2   1        7.44       12.20      8.37 o 
 -15   3   1        0.09       10.65      8.52 o 
 -14   3   1        3.02        9.01      9.33 o 
 -13   3   1       20.98       21.99      7.93 o 
 -12   3   1       96.00       81.64     11.70 o 
 -11   3   1       41.36       33.25      8.24 o 
 -10   3   1        3.09        0.85      3.76 o 
  -9   3   1      684.72      661.59     26.49 o 
  -8   3   1      152.51      149.28      5.20 o 
  -7   3   1      585.47      564.09      7.38 o 
  -6   3   1      397.28      414.20      6.75 o 
  -5   3   1       62.36       60.30      2.91 o 
  -4   3   1      235.75      208.79      4.73 o 
  -3   3   1      153.98      151.84      4.13 o 
  -2   3   1      557.81      521.77      9.09 o 
  -1   3   1     8404.61     7865.65     24.14 o 
   0   3   1      302.43      323.24      7.44 o 
   1   3   1      281.16      279.18      8.49 o 
   2   3   1     3211.34     3171.31     16.73 o 
   3   3   1        0.06        0.99      1.49 o 
   4   3   1       34.23       32.58      2.79 o 
   5   3   1      580.70      613.94     11.46 o 
   6   3   1      217.05      221.91      7.10 o 
   7   3   1       17.91       15.39      2.81 o 
   8   3   1        0.15        2.29      3.11 o 
   9   3   1       28.06       32.91      4.76 o 
  10   3   1        4.91        2.84      4.06 o 
  11   3   1      189.93      202.79     11.48 o 
  12   3   1       13.02        7.38      7.09 o 
  13   3   1        0.45        3.76      7.29 o 
  14   3   1       11.49       27.01      9.65 o 
 -15   4   1        0.43        6.35      8.52 o 
 -14   4   1        3.91        0.00      7.48 o 
 -13   4   1        0.91       -2.63      6.96 o 
 -12   4   1      310.15      322.17     35.37 o 
 -11   4   1       48.60       43.73      8.63 o 
 -10   4   1        4.55       -0.04      3.94 o 
  -9   4   1        0.35        0.94      3.44 o 
  -8   4   1       24.60       27.54      2.93 o 
  -7   4   1        8.92        6.23      2.09 o 
  -6   4   1        0.06       -2.75      1.83 o 
  -5   4   1     1232.15     1250.17     13.51 o 
  -4   4   1       62.12       66.13      3.02 o 
  -3   4   1     1420.63     1324.89     14.07 o 
  -2   4   1     1355.87     1286.10     11.17 o 
  -1   4   1     2134.26     2101.16     13.92 o 
   0   4   1     2796.36     2570.90     87.12 o 
   1   4   1     1229.60     1201.23     15.92 o 
   2   4   1      261.41      248.34      6.30 o 
   3   4   1       47.14       44.76      3.16 o 
   4   4   1       39.45       49.31      3.27 o 
   5   4   1       26.22       25.77      3.00 o 
   6   4   1     1080.64     1027.30     27.66 o 
   7   4   1       15.30       15.78      3.45 o 
   8   4   1        8.67       12.21      3.57 o 
   9   4   1       44.21       47.55      5.37 o 
  10   4   1       69.16       77.94      6.86 o 
  11   4   1       41.58       45.62      7.55 o 
  12   4   1        0.85       -4.24      6.97 o 
  13   4   1       38.94       56.75     11.13 o 
  14   4   1       25.38       39.47     10.30 o 
 -15   5   1        0.57       10.30     12.53 o 
 -14   5   1        9.73       21.78      9.12 o 
 -13   5   1        3.00       -8.91      8.63 o 
 -12   5   1       47.35       44.16      9.43 o 
 -11   5   1       49.31       41.91      8.55 o 
 -10   5   1        0.38       -0.17      3.99 o 
  -9   5   1       72.73       75.53      5.59 o 
  -8   5   1       82.16       81.74      4.09 o 
  -7   5   1        9.63        6.44      2.50 o 
  -6   5   1        4.73        2.07      2.09 o 
  -5   5   1      232.89      236.43      5.52 o 
  -4   5   1     2198.62     2283.83     14.50 o 
  -3   5   1      644.21      641.79      9.05 o 
  -2   5   1      404.02      403.42      7.24 o 
  -1   5   1      327.78      332.75      6.64 o 
   0   5   1        4.21        4.21      3.73 o 
   1   5   1       69.71       65.11      6.22 o 
   2   5   1     1279.41     1210.74     34.82 o 
   3   5   1      375.56      411.78      9.03 o 
   4   5   1      243.38      256.09      6.72 o 
   5   5   1      145.33      144.75      5.84 o 
   6   5   1       28.27       26.26      4.17 o 
   7   5   1       31.69       35.40      4.38 o 
   8   5   1        5.74        4.48      3.07 o 
   9   5   1       13.11       20.42      5.08 o 
  10   5   1        0.43       -0.60      3.84 o 
  11   5   1       42.06       27.81      6.47 o 
  12   5   1       12.38        4.02      6.86 o 
  13   5   1        0.58        6.26      7.21 o 
  14   5   1       12.89       10.68      8.52 o 
 -14   6   1        0.73        3.97      8.05 o 
 -13   6   1       50.84       56.18     11.02 o 
 -12   6   1        4.76       10.10      7.16 o 
 -11   6   1       63.50       77.99      8.18 o 
 -10   6   1       93.48      112.26      6.21 o 
  -9   6   1      491.42      485.60     10.17 o 
  -8   6   1       28.01       31.25      4.66 o 
  -7   6   1        0.86        5.05      2.44 o 
  -6   6   1       95.49      104.82      4.56 o 
  -5   6   1       18.28       17.61      2.65 o 
  -4   6   1       99.50       92.43      4.68 o 
  -3   6   1      297.11      279.82      7.12 o 
  -2   6   1     1210.60     1130.55     12.27 o 
  -1   6   1      187.03      191.44      5.87 o 
   0   6   1      772.86      783.89     10.23 o 
   1   6   1      692.08      678.01     16.58 o 
   2   6   1     1161.03     1136.63     19.02 o 
   3   6   1       59.25       72.75      5.01 o 
   4   6   1      737.33      758.35     14.97 o 
   5   6   1        3.88        7.44      2.87 o 
   6   6   1      100.64       94.64      5.59 o 
   7   6   1        2.30        5.36      2.61 o 
   8   6   1       15.02       17.25      3.94 o 
   9   6   1        1.36       -1.67      4.38 o 
  10   6   1        3.74       -0.77      4.03 o 
  11   6   1       29.68       29.82      9.20 o 
  12   6   1       63.56       81.83      9.69 o 
  13   6   1        0.16       17.23      7.90 o 
 -14   7   1        4.47       23.43      8.92 o 
 -13   7   1       21.86       17.84      8.28 o 
 -12   7   1        1.97       11.24      7.73 o 
 -11   7   1       10.59       16.27      4.41 o 
 -10   7   1      105.02      105.96      6.59 o 
  -9   7   1      591.43      575.03     12.30 o 
  -8   7   1      108.21      113.43      9.55 o 
  -7   7   1        2.96        4.52      2.55 o 
  -6   7   1      178.53      178.79      5.82 o 
  -5   7   1       31.69       28.21      3.81 o 
  -4   7   1        5.42       13.86      3.14 o 
  -3   7   1      480.98      468.88      9.23 o 
  -2   7   1     1709.76     1639.14     15.75 o 
  -1   7   1      107.62      106.65      5.47 o 
   0   7   1      678.05      686.52     14.10 o 
   1   7   1      190.93      233.35      7.15 o 
   2   7   1     1909.95     2009.43     33.79 o 
   3   7   1      162.48      157.00      7.14 o 
   4   7   1       81.53       92.89      6.22 o 
   5   7   1      601.99      599.83     19.88 o 
   6   7   1        0.00       -1.21      2.71 o 
   7   7   1       14.83       10.59      3.59 o 
   8   7   1       42.00       41.52      5.25 o 
   9   7   1      170.84      144.92      9.45 o 
  10   7   1        1.13       -5.96      4.62 o 
  11   7   1        5.16       -6.87      4.58 o 
  12   7   1        0.82       -8.17      5.45 o 
  13   7   1        1.70        7.27      7.21 o 
 -14   8   1        0.06      -10.86     10.86 o 
 -13   8   1        4.44        1.39     11.70 o 
 -12   8   1       11.03        8.02     10.72 o 
 -11   8   1        2.99        3.02      3.76 o 
 -10   8   1        6.28        4.28      3.86 o 
  -9   8   1        6.92        8.15      4.27 o 
  -8   8   1      531.20      550.89     28.21 o 
  -7   8   1       54.22       55.67      5.21 o 
  -6   8   1      572.19      557.22     11.41 o 
  -5   8   1       87.44       96.77      5.65 o 
  -4   8   1      859.47      872.35     12.97 o 
  -3   8   1       88.76       76.21      4.90 o 
  -2   8   1     1597.83     1577.99     13.56 o 
  -1   8   1       19.18       30.11      4.14 o 
   0   8   1      822.52      868.47     20.82 o 
   1   8   1      635.15      688.38     13.70 o 
   2   8   1       99.79      109.19      8.86 o 
   3   8   1       15.11       19.29      7.04 o 
   4   8   1      505.38      513.74     12.29 o 
   5   8   1      466.27      482.00     14.07 o 
   6   8   1       13.03       14.05      3.69 o 
   7   8   1      234.43      237.68      8.71 o 
   8   8   1        0.08        1.12      3.89 o 
   9   8   1       58.03       48.88      7.00 o 
  10   8   1       40.33       58.01     10.43 o 
  11   8   1        2.91       -4.28     15.87 o 
  12   8   1        1.93       -0.38     16.15 o 
  13   8   1        3.26       24.79     13.09 o 
 -13   9   1        2.95       15.60     12.81 o 
 -12   9   1        3.76       23.12     13.09 o 
 -11   9   1        8.06       10.29      4.95 o 
 -10   9   1        5.54       11.52      5.48 o 
  -9   9   1       45.41       46.38      9.09 o 
  -8   9   1        7.37        9.47      5.98 o 
  -7   9   1        8.83        8.93      6.31 o 
  -6   9   1      154.31      126.00      6.74 o 
  -5   9   1      255.73      246.52      8.48 o 
  -4   9   1        0.56        3.20      3.22 o 
  -3   9   1       32.01       34.71      5.43 o 
  -2   9   1      275.73      296.43      7.24 o 
  -1   9   1       41.00       38.98      3.76 o 
   0   9   1       97.74      101.58      5.03 o 
   1   9   1      111.24      111.16      6.16 o 
   2   9   1       21.09       23.71      4.32 o 
   3   9   1      556.91      564.28     12.58 o 
   4   9   1       93.51      102.17      7.09 o 
   5   9   1      228.54      234.06     13.10 o 
   6   9   1        2.04        0.92      4.08 o 
   7   9   1      441.74      431.67     15.76 o 
   8   9   1      196.12      207.29      9.14 o 
   9   9   1        4.52        5.42      4.34 o 
  10   9   1        2.98       15.49      8.35 o 
  11   9   1        3.27        5.37      8.37 o 
  12   9   1        0.66        0.23      8.37 o 
 -13  10   1        3.90        0.84     12.53 o 
 -12  10   1       42.92       55.14     15.04 o 
 -11  10   1       13.54       16.46      5.62 o 
 -10  10   1        0.37       -0.98      4.46 o 
  -9  10   1        2.83        1.76      5.80 o 
  -8  10   1      765.88      751.23     28.66 o 
  -7  10   1      219.86      218.21     14.11 o 
  -6  10   1      125.79      127.06      7.14 o 
  -5  10   1       89.32       89.01      6.08 o 
  -4  10   1       89.24       85.78      5.84 o 
  -3  10   1       80.50       78.82      6.52 o 
  -2  10   1       49.70       57.63      4.49 o 
  -1  10   1      306.14      324.20      8.10 o 
   0  10   1       13.41       10.94      3.23 o 
   1  10   1      101.44      111.68      5.68 o 
   2  10   1      460.91      455.21     11.61 o 
   3  10   1      143.86      142.34      7.90 o 
   4  10   1       23.04       24.47      5.24 o 
   5  10   1       21.69       14.46      5.00 o 
   6  10   1      195.59      183.60     14.98 o 
   7  10   1      200.44      216.71      9.28 o 
   8  10   1       98.33      101.26      9.29 o 
   9  10   1       27.72       19.79      6.15 o 
  10  10   1        5.05        4.66      8.16 o 
  11  10   1        0.01       -9.27     11.42 o 
  12  10   1        4.26       14.02     15.60 o 
 -12  11   1        0.22       23.39     12.53 o 
 -11  11   1        2.00        3.21      5.47 o 
 -10  11   1        8.45        6.49      6.32 o 
  -9  11   1        4.40       -1.12      6.15 o 
  -8  11   1       14.94       15.90      6.39 o 
  -7  11   1      630.19      707.93     22.62 o 
  -6  11   1      123.31      123.27      9.93 o 
  -5  11   1       52.66       49.11      6.42 o 
  -4  11   1       36.89       29.09      6.33 o 
  -3  11   1      378.18      359.17     11.84 o 
  -2  11   1        3.80       -0.02      7.49 o 
  -1  11   1       54.46       52.15      7.34 o 
   0  11   1        8.99       12.96      4.67 o 
   1  11   1       83.87       86.22      6.83 o 
   2  11   1       10.59       11.26      4.50 o 
   3  11   1       26.65       25.81      5.60 o 
   4  11   1       13.54        9.93      5.08 o 
   5  11   1       45.85       52.40      7.01 o 
   6  11   1       74.97       74.42      8.02 o 
   7  11   1        3.81        7.70      4.74 o 
   8  11   1       26.43       22.86      5.38 o 
   9  11   1       36.12       31.65      6.98 o 
  10  11   1        0.92        9.80      5.90 o 
  11  11   1        5.10        3.62      8.63 o 
 -12  12   1        0.45        3.90     12.25 o 
 -11  12   1        0.98        2.97      6.01 o 
 -10  12   1        6.58       -5.41      7.97 o 
  -9  12   1        4.68        2.74      7.87 o 
  -8  12   1      106.81      117.46     12.10 o 
  -7  12   1       43.84       59.10     13.79 o 
  -6  12   1      165.19      177.44     14.76 o 
  -5  12   1      473.52      419.78     24.66 o 
  -4  12   1       13.09       13.49      5.21 o 
  -3  12   1      493.59      475.44     19.44 o 
  -2  12   1        9.33        6.25      4.48 o 
  -1  12   1      126.80      125.87      8.50 o 
   0  12   1      206.58      218.92     10.28 o 
   1  12   1       46.23       32.56      5.84 o 
   2  12   1       17.89        8.58      5.76 o 
   3  12   1        6.03        6.35      5.02 o 
   4  12   1       11.84        8.17      5.12 o 
   5  12   1       82.81       78.14      8.09 o 
   6  12   1        1.47        2.24      5.29 o 
   7  12   1      154.13      155.94     10.48 o 
   8  12   1       79.79       74.23      7.48 o 
   9  12   1        0.27       -8.42      9.47 o 
  10  12   1       12.19       14.46      6.76 o 
  11  12   1        0.95       -5.40     10.44 o 
 -11  13   1        0.45       -4.94      5.65 o 
 -10  13   1        2.21       -1.61      8.07 o 
  -9  13   1        7.03        0.30      8.77 o 
  -8  13   1        2.14       -4.67      7.80 o 
  -7  13   1       18.23       10.77     14.48 o 
  -6  13   1      195.66      197.20     10.96 o 
  -5  13   1        4.19        7.47      5.20 o 
  -4  13   1       17.29        9.38      5.27 o 
  -3  13   1       64.81       57.31      7.24 o 
  -2  13   1       35.16       31.38      6.45 o 
  -1  13   1       25.93       19.75      5.78 o 
   0  13   1       26.04       28.92      6.17 o 
   1  13   1        1.76       -0.07      4.50 o 
   2  13   1        3.52        3.42      5.50 o 
   3  13   1        2.12        3.09      6.58 o 
   4  13   1       37.71       53.49     10.03 o 
   5  13   1       50.98       55.07     10.04 o 
   6  13   1      111.27      119.87     10.74 o 
   7  13   1        3.16        6.02      5.70 o 
   8  13   1        0.14       -6.43      4.29 o 
   9  13   1        6.07        3.70      6.06 o 
  10  13   1        0.00        2.23      8.86 o 
 -11  14   1        0.51       -6.86      6.03 o 
 -10  14   1        0.07        5.03      8.60 o 
  -9  14   1        0.04       -0.94      7.80 o 
  -8  14   1       19.35       19.80      8.86 o 
  -7  14   1       68.33       54.54      9.99 o 
  -6  14   1        5.88        8.34      8.87 o 
  -5  14   1        8.02        5.28      5.32 o 
  -4  14   1       26.68       19.74      5.85 o 
  -3  14   1      250.82      244.75     11.61 o 
  -2  14   1       82.45       69.87      7.85 o 
  -1  14   1       11.95       13.59      7.23 o 
   0  14   1       16.17       11.96      5.83 o 
   1  14   1      137.95      136.06      9.81 o 
   2  14   1        7.34        8.34      5.12 o 
   3  14   1       30.40       19.65     10.17 o 
   4  14   1       38.53       45.44      9.62 o 
   5  14   1        1.52        0.01      6.28 o 
   6  14   1       15.22       14.73     13.09 o 
   7  14   1       38.51       33.95      9.62 o 
   8  14   1       29.76       28.87      9.17 o 
   9  14   1        0.04       -8.97      7.52 o 
  10  14   1        0.54        4.15      8.60 o 
 -10  15   1        0.00       -4.30      8.07 o 
  -9  15   1        0.44       19.69      8.60 o 
  -8  15   1        2.57       -6.54      6.94 o 
  -7  15   1        0.04       -2.18      7.58 o 
  -6  15   1       61.46       47.83      9.87 o 
  -5  15   1        2.26        7.41      5.62 o 
  -4  15   1       36.57       56.15      7.50 o 
  -3  15   1       66.83       63.24      7.74 o 
  -2  15   1       21.68       23.75      6.70 o 
  -1  15   1        0.01       -0.38      6.82 o 
   0  15   1       12.11       24.47      8.80 o 
   1  15   1        2.96        7.74      7.29 o 
   2  15   1       13.26       29.02      9.01 o 
   3  15   1        3.22        3.52      7.47 o 
   4  15   1       33.80       37.30      9.57 o 
   5  15   1        7.89        7.25      7.76 o 
   6  15   1       12.02       14.81      7.73 o 
   7  15   1        1.23        3.82      8.24 o 
   8  15   1        0.14      -13.48     11.00 o 
   9  15   1        0.80       -5.17      8.40 o 
  -9  16   1        2.71        4.18      8.66 o 
  -8  16   1        0.01       -2.10     14.06 o 
  -7  16   1       15.41       23.87      9.23 o 
  -6  16   1        2.40        1.27      7.49 o 
  -5  16   1        2.06        9.28      7.89 o 
  -4  16   1       39.36       38.55      9.10 o 
  -3  16   1       55.60       74.52     12.81 o 
  -2  16   1        4.42        7.64     12.11 o 
  -1  16   1       32.80       29.17      8.75 o 
   0  16   1        8.87       14.33      8.23 o 
   1  16   1        2.72        6.41     10.30 o 
   2  16   1       13.56        5.53      7.55 o 
   3  16   1       36.25       45.72     10.59 o 
   4  16   1       29.53       15.25      8.60 o 
   5  16   1        4.20       10.47     12.95 o 
   6  16   1       24.20       10.70      8.16 o 
   7  16   1        1.41        6.23     10.30 o 
   8  16   1       11.80       -1.89      8.22 o 
  -8  17   1        0.11       20.33     14.20 o 
  -7  17   1        7.78       10.86     13.92 o 
  -6  17   1        1.48        3.62     11.98 o 
  -5  17   1       28.91       43.28      9.77 o 
  -4  17   1       40.22       27.96     12.95 o 
  -3  17   1       44.73       44.27      9.73 o 
  -2  17   1        4.14       -0.59      7.25 o 
  -1  17   1        3.80       22.70      8.96 o 
   0  17   1        2.21        6.59      7.78 o 
   1  17   1        1.90        9.55      7.21 o 
   2  17   1        3.77       16.15     12.25 o 
   3  17   1       14.97        2.66     11.14 o 
   4  17   1        3.04       -7.15      6.62 o 
   5  17   1        6.49       21.73      9.70 o 
   6  17   1        5.81       18.44      9.47 o 
   7  17   1       18.80       38.15     17.82 o 
  -6  18   1        1.47        6.13     10.30 o 
  -5  18   1        8.80       16.71     13.92 o 
  -4  18   1        3.60       20.17      8.68 o 
  -3  18   1       18.12       41.39     11.84 o 
  -2  18   1       27.12       25.65      9.45 o 
  -1  18   1        1.87        3.39      8.07 o 
   0  18   1        0.32        4.74      7.47 o 
   1  18   1        1.21        8.39      7.96 o 
   2  18   1        4.43       15.00      8.45 o 
   3  18   1        4.32        5.83      8.77 o 
   4  18   1       11.41       30.77     10.10 o 
   5  18   1        0.07       10.28      8.39 o 
  -4  19   1       15.85       23.71      9.34 o 
  -3  19   1       15.48       24.39      9.45 o 
  -2  19   1        2.65       19.49      8.96 o 
  -1  19   1        0.12       18.80      9.45 o 
   0  19   1        0.27       16.89      8.77 o 
   1  19   1        0.68        2.26      8.83 o 
   2  19   1        3.40       11.65      9.15 o 
   3  19   1       20.12       19.67      9.91 o 
 -15   0   2        0.37        4.18     11.42 o 
 -14   0   2        0.01        7.24     11.14 o 
 -13   0   2       11.19       25.90     12.81 o 
 -12   0   2       70.59       74.36     15.32 o 
 -11   0   2      513.68      496.33     17.96 o 
 -10   0   2      114.25       97.64      9.03 o 
  -9   0   2       10.99       13.65      6.96 o 
  -8   0   2        1.70        2.44      2.70 o 
  -7   0   2     1439.14     1611.80     14.89 o 
  -6   0   2     1758.37     1933.09     14.56 o 
  -5   0   2       84.00      113.50     10.44 o 
  -4   0   2      125.64      113.44      3.62 o 
  -3   0   2     6741.40     6759.95     57.51 o 
  -2   0   2     1355.99     1295.72     13.08 o 
  -1   0   2     1008.22      922.95     16.71 o 
   0   0   2     8615.77     8187.32     56.54 o 
   1   0   2    13297.94    12379.01     75.75 o 
   2   0   2     2066.43     1984.88     22.43 o 
   3   0   2      322.50      329.63     10.43 o 
   4   0   2       70.09       75.46      6.40 o 
   5   0   2     4016.29     4246.57     65.03 o 
   6   0   2       77.73       89.87      7.87 o 
   7   0   2        2.44        2.26      4.23 o 
   8   0   2        2.13        3.96      4.46 o 
   9   0   2       24.83       37.39     10.72 o 
  10   0   2       13.13       31.61      7.56 o 
  11   0   2       61.69       73.72     10.04 o 
  12   0   2       25.63       32.93      8.30 o 
  13   0   2       16.67       24.23     11.42 o 
 -15   1   2        0.00        0.56      7.93 o 
 -14   1   2        3.83        5.83      9.05 o 
 -13   1   2        1.34        1.04      7.38 o 
 -12   1   2       78.90       67.87     10.81 o 
 -11   1   2        2.22        3.11      4.11 o 
 -10   1   2        4.91        7.67      3.86 o 
  -9   1   2      601.23      624.70     12.37 o 
  -8   1   2      165.33      173.79      6.96 o 
  -7   1   2      294.85      296.26      7.02 o 
  -6   1   2     2687.75     2855.74     16.79 o 
  -5   1   2      441.13      475.73      7.18 o 
  -4   1   2        0.82        0.21      1.58 o 
  -3   1   2     1508.60     1427.16      8.25 o 
  -2   1   2      823.15      744.81      7.47 o 
  -1   1   2     5192.94     5089.39     23.43 o 
   0   1   2     8898.37     8378.36     59.48 o 
   1   1   2     4521.49     4324.27    130.76 o 
   2   1   2      227.87      196.73      9.28 o 
   3   1   2      514.09      488.36      9.41 o 
   4   1   2      172.03      166.94      5.20 o 
   5   1   2       35.51       44.63      4.90 o 
   6   1   2      122.50      142.63      6.71 o 
   7   1   2      227.27      209.68      8.15 o 
   8   1   2       80.37       80.88      6.33 o 
   9   1   2        0.48        7.90      3.71 o 
  10   1   2      144.74      149.11      8.73 o 
  11   1   2       36.58       37.06      5.89 o 
  12   1   2       27.06       29.81      6.99 o 
  13   1   2       21.75       27.55      8.86 o 
 -15   2   2        0.76       11.20      9.03 o 
 -14   2   2        9.94        4.50      9.75 o 
 -13   2   2       50.12       56.71     19.08 o 
 -12   2   2       14.46       23.66      8.43 o 
 -11   2   2      198.33      220.09     12.42 o 
 -10   2   2        6.44        6.68      3.74 o 
  -9   2   2        3.45        6.13      3.20 o 
  -8   2   2      328.78      315.38      6.51 o 
  -7   2   2      537.99      529.23      7.93 o 
  -6   2   2      583.03      613.88     14.99 o 
  -5   2   2        0.83       -2.85      1.90 o 
  -4   2   2     1768.74     1778.56     14.25 o 
  -3   2   2     1553.82     1445.11      8.56 o 
  -2   2   2      233.56      236.42      4.71 o 
  -1   2   2       68.97       50.47      3.07 o 
   0   2   2     4469.82     4328.81     22.47 o 
   1   2   2     1944.69     1824.78     15.63 o 
   2   2   2      761.23      715.83     11.09 o 
   3   2   2       84.56       87.40      5.08 o 
   4   2   2       12.22       11.84      2.77 o 
   5   2   2        5.20        6.31      2.41 o 
   6   2   2        0.23        1.72      2.43 o 
   7   2   2      213.50      210.24      8.00 o 
   8   2   2       14.20       16.37      3.91 o 
   9   2   2       35.54       30.69      5.11 o 
  10   2   2       15.34       12.96      4.24 o 
  11   2   2       26.19       24.23      7.20 o 
  12   2   2        0.28        4.22      5.29 o 
  13   2   2        4.31        3.68      6.82 o 
 -15   3   2        4.72       12.50      9.19 o 
 -14   3   2        1.31       13.36      8.55 o 
 -13   3   2       22.60       21.08      8.44 o 
 -12   3   2       46.13       41.73      7.32 o 
 -11   3   2       12.04       18.98      4.55 o 
 -10   3   2      687.92      659.08     15.89 o 
  -9   3   2      122.70      136.78      5.39 o 
  -8   3   2      471.29      483.64      9.23 o 
  -7   3   2      122.03      129.90      4.02 o 
  -6   3   2       36.15       46.34      5.50 o 
  -5   3   2      708.16      749.87     10.87 o 
  -4   3   2      771.75      778.08      9.80 o 
  -3   3   2      440.05      417.64      6.27 o 
  -2   3   2      118.02      116.78      3.21 o 
  -1   3   2     2132.81     1960.60     12.75 o 
   0   3   2      791.21      857.52     13.71 o 
   1   3   2      940.25      908.10      9.05 o 
   2   3   2       86.42       74.38      5.12 o 
   3   3   2        0.21       -2.87      2.19 o 
   4   3   2     1369.12     1377.22     17.90 o 
   5   3   2       49.98       53.81      4.52 o 
   6   3   2        0.12       -2.00      2.34 o 
   7   3   2        0.00        1.17      2.81 o 
   8   3   2        0.01       -4.36      2.91 o 
   9   3   2       43.05       38.48      5.41 o 
  10   3   2        0.46       -3.07      3.68 o 
  11   3   2       11.29       16.19      7.49 o 
  12   3   2       68.22       56.63     12.62 o 
  13   3   2       15.23       18.04     10.86 o 
 -15   4   2        3.88        9.13     21.58 o 
 -14   4   2        0.26        7.97      8.49 o 
 -13   4   2       16.42       26.91     11.00 o 
 -12   4   2       59.81       59.51      8.01 o 
 -11   4   2       14.03       12.19      5.27 o 
 -10   4   2      684.26      722.06     25.25 o 
  -9   4   2        3.01        5.46      4.70 o 
  -8   4   2       17.90       17.77      3.68 o 
  -7   4   2      355.85      388.42      9.29 o 
  -6   4   2       10.84       12.67      1.94 o 
  -5   4   2     1923.99     2062.94     29.93 o 
  -4   4   2      465.72      471.41      6.14 o 
  -3   4   2      120.95      124.56      4.44 o 
  -2   4   2        0.01       -1.17      1.88 o 
  -1   4   2     1896.14     1882.42     14.51 o 
   0   4   2     1102.26      987.84     10.17 o 
   1   4   2     1544.67     1597.41     11.22 o 
   2   4   2      149.48      147.90      4.11 o 
   3   4   2      124.41      123.51      5.93 o 
   4   4   2     1305.43     1355.99     18.06 o 
   5   4   2      189.13      216.84      8.41 o 
   6   4   2       84.69       77.83      5.59 o 
   7   4   2       83.86       71.56      5.74 o 
   8   4   2       29.24       34.04      9.12 o 
   9   4   2        0.03       -1.33      3.66 o 
  10   4   2        8.84        5.04      4.45 o 
  11   4   2        0.00        4.74      5.23 o 
  12   4   2        8.76        4.52      5.87 o 
  13   4   2       14.17       16.34      8.36 o 
 -15   5   2        0.40        8.24      8.54 o 
 -14   5   2       15.85        9.18     15.04 o 
 -13   5   2       66.95       64.08     10.61 o 
 -12   5   2        0.99        0.02      5.01 o 
 -11   5   2       32.93       38.51      6.74 o 
 -10   5   2       61.80       58.89      7.07 o 
  -9   5   2       61.24       59.78      5.60 o 
  -8   5   2       25.97       28.83      4.09 o 
  -7   5   2        2.77        5.08      2.98 o 
  -6   5   2       12.51       12.97      2.28 o 
  -5   5   2     2664.93     2890.85     22.28 o 
  -4   5   2      115.55      121.23      3.83 o 
  -3   5   2       45.61       46.96      3.58 o 
  -2   5   2      881.20      919.84     10.98 o 
  -1   5   2     1099.72     1074.77     11.97 o 
   0   5   2     1369.11     1319.36     21.24 o 
   1   5   2      100.48      101.26      3.56 o 
   2   5   2      490.92      512.27      8.80 o 
   3   5   2     1433.99     1477.33     15.24 o 
   4   5   2       17.61       22.75      4.82 o 
   5   5   2       40.04       34.60      4.68 o 
   6   5   2      113.59      124.34      7.59 o 
   7   5   2      178.95      195.68     10.35 o 
   8   5   2        0.86        2.60      3.50 o 
   9   5   2       84.90       71.56      6.81 o 
  10   5   2       45.27       36.89      6.03 o 
  11   5   2       78.08      101.90      9.21 o 
  12   5   2        0.00       -2.15      5.28 o 
  13   5   2        2.76        1.30      8.49 o 
 -15   6   2        6.57        1.39     12.25 o 
 -14   6   2       27.24       42.23     10.47 o 
 -13   6   2        1.08       -3.60      6.36 o 
 -12   6   2        5.63        0.36      6.54 o 
 -11   6   2      376.51      398.63     14.13 o 
 -10   6   2       50.46       44.68      6.67 o 
  -9   6   2        1.71        6.41      3.89 o 
  -8   6   2        0.63        5.60      3.51 o 
  -7   6   2       41.51       37.44      4.22 o 
  -6   6   2       16.29       15.87      2.55 o 
  -5   6   2      454.80      481.02     12.26 o 
  -4   6   2      311.16      294.83      7.39 o 
  -3   6   2      372.55      400.73     13.27 o 
  -2   6   2       35.88       28.52      3.33 o 
  -1   6   2       14.19       11.70      2.69 o 
   0   6   2      338.89      352.89     13.79 o 
   1   6   2     1377.77     1307.62     12.32 o 
   2   6   2     1064.48     1088.33     14.20 o 
   3   6   2       64.09       78.77      4.77 o 
   4   6   2        0.22        0.14      2.49 o 
   5   6   2        7.19        7.30      2.76 o 
   6   6   2       31.39       36.07      5.19 o 
   7   6   2        6.50        5.32      4.12 o 
   8   6   2       17.92       34.76      9.05 o 
   9   6   2       31.68       44.59      6.64 o 
  10   6   2        1.45        2.03      5.28 o 
  11   6   2       26.55       27.57      8.96 o 
  12   6   2       30.41       41.87     10.53 o 
  13   6   2        0.09        2.03      8.21 o 
 -14   7   2        1.49        7.52     12.25 o 
 -13   7   2        4.10        7.52     11.70 o 
 -12   7   2       23.78       17.87      8.33 o 
 -11   7   2       63.87       80.83      8.14 o 
 -10   7   2       60.00       59.02      6.17 o 
  -9   7   2      203.64      209.61     11.59 o 
  -8   7   2        4.50        3.66      4.01 o 
  -7   7   2       83.30       80.85      5.34 o 
  -6   7   2       18.62       23.82      2.90 o 
  -5   7   2        0.13       -1.96      2.57 o 
  -4   7   2        4.25        7.72      3.03 o 
  -3   7   2      364.47      367.76      8.52 o 
  -2   7   2       15.11       11.23      3.23 o 
  -1   7   2      256.79      262.79      7.45 o 
   0   7   2        3.71        8.31      3.48 o 
   1   7   2      353.41      324.80      8.12 o 
   2   7   2      174.65      171.29     14.44 o 
   3   7   2      582.73      581.77     12.50 o 
   4   7   2       17.48       15.17      3.66 o 
   5   7   2       14.40       20.08      4.38 o 
   6   7   2       64.47       65.72      5.62 o 
   7   7   2        0.89       -2.29      4.08 o 
   8   7   2      357.65      322.21     12.80 o 
   9   7   2       76.62       66.99      9.88 o 
  10   7   2       18.89       23.26      6.58 o 
  11   7   2        2.97       -9.75      6.50 o 
  12   7   2        6.20       10.50      8.10 o 
 -14   8   2        1.80       -6.13     12.53 o 
 -13   8   2        0.70        1.67     12.25 o 
 -12   8   2        2.62        5.93      7.53 o 
 -11   8   2       67.61       54.01      9.63 o 
 -10   8   2      130.61      136.76     15.76 o 
  -9   8   2        2.17        6.02      5.36 o 
  -8   8   2       28.46       21.19      5.92 o 
  -7   8   2       12.02       17.58      5.41 o 
  -6   8   2       15.18        8.72      3.46 o 
  -5   8   2       11.35       16.32      3.64 o 
  -4   8   2        0.69        2.31      2.95 o 
  -3   8   2       48.07       42.32      4.39 o 
  -2   8   2       69.18       76.85      5.00 o 
  -1   8   2       17.33       18.06      3.43 o 
   0   8   2      161.13      163.87      6.60 o 
   1   8   2       91.40       94.39      5.42 o 
   2   8   2     2198.31     2246.65     77.65 o 
   3   8   2      121.52      144.31      7.41 o 
   4   8   2       60.29       57.84      4.98 o 
   5   8   2      126.31      147.06      9.65 o 
   6   8   2       90.11       93.32      6.40 o 
   7   8   2      102.92      102.89      8.46 o 
   8   8   2      107.66      109.55      9.00 o 
   9   8   2      109.93      111.76      9.38 o 
  10   8   2        7.60       19.82      6.47 o 
  11   8   2       10.25        1.52     23.67 o 
  12   8   2        3.15       -2.39      8.22 o 
 -14   9   2       22.15       30.91     15.60 o 
 -13   9   2        2.48        3.06     11.98 o 
 -12   9   2       35.68       44.01     10.43 o 
 -11   9   2        4.93       -1.26      8.08 o 
 -10   9   2        1.61       -0.75      6.32 o 
  -9   9   2        0.44        3.80      5.43 o 
  -8   9   2      225.68      215.91     19.84 o 
  -7   9   2       36.63       42.68      6.48 o 
  -6   9   2        6.19        5.23      3.62 o 
  -5   9   2      118.08      122.39      6.37 o 
  -4   9   2      234.07      222.71      7.97 o 
  -3   9   2       49.81       50.10      4.78 o 
  -2   9   2      154.71      151.87      7.40 o 
  -1   9   2       25.85       38.64      9.19 o 
   0   9   2       46.39       48.65      5.55 o 
   1   9   2        0.11        0.61      4.91 o 
   2   9   2       75.35       78.71      5.87 o 
   3   9   2       16.19       13.75      4.36 o 
   4   9   2      205.00      185.98      7.71 o 
   5   9   2        9.23       13.47      3.95 o 
   6   9   2       30.99       30.35      5.91 o 
   7   9   2        8.85        4.45      4.42 o 
   8   9   2        0.91       -0.33      4.69 o 
   9   9   2        3.21        9.06      6.80 o 
  10   9   2        1.63       -4.02      5.41 o 
  11   9   2       13.78       29.82     13.09 o 
  12   9   2        0.97      -11.48      7.67 o 
 -13  10   2       11.22       -4.46     11.98 o 
 -12  10   2        4.40       -6.90      7.37 o 
 -11  10   2       37.09       24.11      8.86 o 
 -10  10   2       74.06       96.36      9.09 o 
  -9  10   2       20.52       17.23      6.25 o 
  -8  10   2      159.42      154.45     13.16 o 
  -7  10   2      189.66      169.97      9.87 o 
  -6  10   2        0.12        0.34      3.55 o 
  -5  10   2       32.32       23.36      4.47 o 
  -4  10   2      309.40      352.66      9.89 o 
  -3  10   2      575.37      565.73     12.03 o 
  -2  10   2        4.66        1.04      3.39 o 
  -1  10   2      141.58      150.16      7.12 o 
   0  10   2       94.27       90.82      7.21 o 
   1  10   2        0.67        2.09      4.93 o 
   2  10   2       48.25       40.85      7.73 o 
   3  10   2       93.45       84.72      6.73 o 
   4  10   2       46.12       48.27      6.15 o 
   5  10   2       65.13       60.76      8.12 o 
   6  10   2        0.05       -0.77      3.47 o 
   7  10   2       51.78       56.77      6.39 o 
   8  10   2       89.02       68.00      6.97 o 
   9  10   2        3.68        2.09      5.64 o 
  10  10   2       48.91       50.19     20.61 o 
  11  10   2       13.58       17.33      9.51 o 
 -13  11   2        1.73        3.90     12.53 o 
 -12  11   2        9.98        7.90      8.75 o 
 -11  11   2       17.55       11.34      8.24 o 
 -10  11   2       17.08       13.34      6.28 o 
  -9  11   2       12.18       16.32      6.48 o 
  -8  11   2        0.18       -3.14      5.51 o 
  -7  11   2       30.25       27.79      6.40 o 
  -6  11   2       34.14       32.07      6.54 o 
  -5  11   2      111.36      110.04      6.99 o 
  -4  11   2       37.49       40.56      5.18 o 
  -3  11   2        8.00        9.46      4.13 o 
  -2  11   2      282.03      268.84      9.36 o 
  -1  11   2      224.86      230.50     10.49 o 
   0  11   2       73.05       68.10      7.02 o 
   1  11   2       44.93       48.98      6.56 o 
   2  11   2      137.98      127.68     11.29 o 
   3  11   2        3.59        9.02      6.59 o 
   4  11   2       28.01       25.26      7.49 o 
   5  11   2        9.59        6.69      4.06 o 
   6  11   2        1.48        0.90      4.03 o 
   7  11   2        0.43        6.60      4.26 o 
   8  11   2        1.43        3.21      4.35 o 
   9  11   2       15.04       14.96      9.43 o 
  10  11   2        1.74        0.79     13.09 o 
  11  11   2        0.00        9.52      8.86 o 
 -12  12   2        7.33        5.09      8.84 o 
 -11  12   2        0.77        3.90      8.27 o 
 -10  12   2        2.70       -6.14      6.04 o 
  -9  12   2       43.24       34.46      7.66 o 
  -8  12   2       52.87       60.90      8.34 o 
  -7  12   2      193.24      184.37     10.80 o 
  -6  12   2       63.51       69.73      8.06 o 
  -5  12   2       79.33       76.03      6.59 o 
  -4  12   2        9.60        8.46      4.36 o 
  -3  12   2       57.73       52.12      7.03 o 
  -2  12   2      256.45      261.02     11.35 o 
  -1  12   2       33.90       36.66      6.07 o 
   0  12   2        2.96        1.90      4.28 o 
   1  12   2       30.75       32.53      6.51 o 
   2  12   2       70.59       82.00     15.18 o 
   3  12   2       96.05      107.26     11.46 o 
   4  12   2        1.94       -2.36      5.51 o 
   5  12   2       34.92       20.27      8.30 o 
   6  12   2        4.08        7.63      5.53 o 
   7  12   2        0.01        3.54      5.21 o 
   8  12   2        4.14        4.98      5.40 o 
   9  12   2        0.63       -0.79      5.55 o 
  10  12   2        2.02      -20.52     17.13 o 
 -11  13   2        0.00        3.08      6.49 o 
 -10  13   2        0.93       -4.31      5.98 o 
  -9  13   2       11.88       14.74      6.59 o 
  -8  13   2       16.78       15.77      6.48 o 
  -7  13   2        9.01       15.21      8.51 o 
  -6  13   2       59.86       52.90      7.94 o 
  -5  13   2        4.42        8.97      4.51 o 
  -4  13   2        5.02        3.02      5.03 o 
  -3  13   2       20.91       14.14      5.57 o 
  -2  13   2       76.39       91.85      8.50 o 
  -1  13   2        1.59       -0.22      5.13 o 
   0  13   2       11.28        9.60      5.73 o 
   1  13   2       23.13       28.04      8.84 o 
   2  13   2        0.75        3.70      4.84 o 
   3  13   2        1.71        9.71      7.00 o 
   4  13   2       36.47       34.22     10.44 o 
   5  13   2        0.01       -3.16      6.42 o 
   6  13   2        1.34       -2.01      7.99 o 
   7  13   2        8.65        8.20      5.99 o 
   8  13   2        0.02       -0.07      5.41 o 
   9  13   2        0.00        8.63      7.57 o 
 -11  14   2        0.17        2.85      8.44 o 
 -10  14   2        0.09        2.65     10.58 o 
  -9  14   2        0.01       11.37      8.91 o 
  -8  14   2        1.94        1.98      7.08 o 
  -7  14   2        3.65       -1.54      6.29 o 
  -6  14   2       14.89       29.37      8.05 o 
  -5  14   2        0.03        1.45      5.50 o 
  -4  14   2      156.95      156.17     10.26 o 
  -3  14   2        4.02        5.32      5.11 o 
  -2  14   2      103.15      112.37      9.19 o 
  -1  14   2        4.28        6.46      5.68 o 
   0  14   2       14.20       13.27      6.59 o 
   1  14   2        2.55       -0.59      5.16 o 
   2  14   2       32.07       36.49     10.64 o 
   3  14   2       41.01       32.43     10.30 o 
   4  14   2       47.42       41.77     14.48 o 
   5  14   2        4.92        4.59      8.49 o 
   6  14   2        8.51        2.92      6.86 o 
   7  14   2       22.73       17.32      6.95 o 
   8  14   2        1.00        2.09      5.88 o 
   9  14   2        0.39       -6.23     13.09 o 
 -10  15   2        0.21       14.63     19.77 o 
  -9  15   2        2.07       -3.64      7.93 o 
  -8  15   2        7.66       11.08      7.78 o 
  -7  15   2        0.70        5.01      7.09 o 
  -6  15   2       12.89       22.51     16.57 o 
  -5  15   2       90.10       85.18     10.94 o 
  -4  15   2        0.35       -6.77      4.60 o 
  -3  15   2       27.95       21.29      6.31 o 
  -2  15   2       73.47       79.21      8.90 o 
  -1  15   2       27.10       26.41      6.49 o 
   0  15   2       21.09       20.37      6.56 o 
   1  15   2        4.17        5.40      5.12 o 
   2  15   2        3.41       11.20      5.81 o 
   3  15   2       17.68       11.32      5.70 o 
   4  15   2       24.54       16.60      9.30 o 
   5  15   2        0.03       10.21      8.08 o 
   6  15   2        0.65       -6.33      5.54 o 
   7  15   2       15.82       11.23      6.43 o 
   8  15   2        0.64        5.18      6.86 o 
  -9  16   2        0.49       -2.10      8.63 o 
  -8  16   2        8.20       -0.97      7.56 o 
  -7  16   2       31.80       47.63     23.12 o 
  -6  16   2       54.50       55.13     23.81 o 
  -5  16   2       11.08        7.15     13.51 o 
  -4  16   2       14.96       10.03      6.76 o 
  -3  16   2        8.11       12.87      5.93 o 
  -2  16   2       18.94       17.49      6.62 o 
  -1  16   2       51.65       54.15      8.27 o 
   0  16   2        4.63        3.26      5.93 o 
   1  16   2        3.92        8.82      6.41 o 
   2  16   2       16.18       20.63      8.95 o 
   3  16   2        0.00        3.03      7.73 o 
   4  16   2       47.14       40.67     10.66 o 
   5  16   2       17.70       29.43     10.35 o 
   6  16   2        1.28       -4.37      6.10 o 
   7  16   2        5.46       10.03      7.05 o 
  -8  17   2        8.27       17.63      9.55 o 
  -7  17   2        2.02        5.81      7.58 o 
  -6  17   2       18.04       41.67     38.71 o 
  -5  17   2       42.84       44.67      9.75 o 
  -4  17   2        0.00       -0.19      6.94 o 
  -3  17   2        0.44        1.32      7.96 o 
  -2  17   2        0.01        4.49      7.09 o 
  -1  17   2        1.14       -0.92      7.21 o 
   0  17   2        1.49        1.39      9.47 o 
   1  17   2        6.89       16.18      8.70 o 
   2  17   2        0.00       -1.19     10.03 o 
   3  17   2        0.12        0.09      7.67 o 
   4  17   2        2.72       -1.43      7.90 o 
   5  17   2       12.25       10.84      9.03 o 
   6  17   2        3.66       -5.16      9.10 o 
  -6  18   2        8.60       16.15     12.81 o 
  -5  18   2        1.19        5.57      9.75 o 
  -4  18   2        0.34        6.13     10.03 o 
  -3  18   2       10.54       20.22      9.33 o 
  -2  18   2        2.75        6.52      7.96 o 
  -1  18   2        2.44        5.42      7.32 o 
   0  18   2        2.73        0.84      7.73 o 
   1  18   2        1.31        4.97      8.09 o 
   2  18   2        0.39        2.11      9.47 o 
   3  18   2        3.06       13.29      9.47 o 
   4  18   2        0.08       -1.80      8.22 o 
  -4  19   2       15.87       46.79     13.92 o 
  -3  19   2        0.37        7.16      8.02 o 
  -2  19   2        3.60        2.65      7.68 o 
  -1  19   2        0.06       16.89      8.76 o 
   0  19   2        1.32       24.30     10.58 o 
   1  19   2        0.77       -3.27      8.54 o 
   2  19   2        0.97       10.30      8.95 o 
 -15   1   3        4.63       13.91      9.25 o 
 -14   1   3        3.88       19.07      8.76 o 
 -13   1   3       52.73       55.96      8.25 o 
 -12   1   3        5.43        0.62      4.25 o 
 -11   1   3       21.67       21.21      4.88 o 
 -10   1   3       82.61       86.35      6.39 o 
  -9   1   3       84.56       86.23      5.95 o 
  -8   1   3       40.98       46.44      5.36 o 
  -7   1   3      270.49      285.10      6.31 o 
  -6   1   3        2.61        2.39      2.28 o 
  -5   1   3        4.21        4.50      1.94 o 
  -4   1   3      164.50      164.13      5.20 o 
  -3   1   3      121.47      111.23      3.49 o 
  -2   1   3      358.54      392.35      6.15 o 
  -1   1   3     1131.62     1082.49     16.63 o 
   0   1   3     1918.34     1999.12     18.61 o 
   1   1   3       28.75       19.95      2.77 o 
   2   1   3       14.28       14.46      2.39 o 
   3   1   3      263.38      226.74     13.47 o 
   4   1   3      566.84      527.83     12.89 o 
   5   1   3        8.28        7.27      2.67 o 
   6   1   3       18.07       20.19      3.87 o 
   7   1   3      147.85      163.73      8.34 o 
   8   1   3       96.05       95.82      7.47 o 
   9   1   3        0.69        5.08      3.73 o 
  10   1   3       37.11       34.17      5.61 o 
  11   1   3       12.75       10.73      4.79 o 
  12   1   3        1.46       -0.88      4.43 o 
 -15   2   3        3.97        6.55      8.75 o 
 -14   2   3        6.05       12.07     14.34 o 
 -13   2   3       10.72        5.40      5.86 o 
 -12   2   3       19.05       15.41      5.12 o 
 -11   2   3       42.87       40.01      5.52 o 
 -10   2   3       66.42       76.98      6.27 o 
  -9   2   3       17.49       12.84      4.44 o 
  -8   2   3      429.05      415.92     11.59 o 
  -7   2   3      132.51      137.80      5.33 o 
  -6   2   3     1394.42     1630.76     14.70 o 
  -5   2   3       96.51      100.93      5.35 o 
  -4   2   3      486.65      520.33      6.29 o 
  -3   2   3       11.72       12.43      1.73 o 
  -2   2   3      892.74      933.07      9.08 o 
  -1   2   3      297.92      320.91      7.48 o 
   0   2   3        7.73        7.77      2.28 o 
   1   2   3      319.30      326.68      7.72 o 
   2   2   3     1833.08     1741.15     14.60 o 
   3   2   3      167.61      158.71      7.43 o 
   4   2   3       35.85       27.42      4.29 o 
   5   2   3        3.65        7.87      3.53 o 
   6   2   3      274.47      257.02      9.00 o 
   7   2   3        2.58        3.02      3.09 o 
   8   2   3        2.79        2.64      3.64 o 
   9   2   3        8.70        1.25      3.67 o 
  10   2   3        0.54        6.88      3.88 o 
  11   2   3        6.85        7.13      4.41 o 
  12   2   3        0.22        7.10      5.32 o 
 -15   3   3        3.22       12.32      9.17 o 
 -14   3   3        0.55        3.15     10.03 o 
 -13   3   3       12.91       12.33      6.27 o 
 -12   3   3        1.28        0.17      5.35 o 
 -11   3   3        2.70       -0.45      4.05 o 
 -10   3   3       28.19       22.89     10.84 o 
  -9   3   3       92.20       98.80      7.25 o 
  -8   3   3      149.02      133.13      7.80 o 
  -7   3   3        3.60        3.40      2.57 o 
  -6   3   3      235.57      217.96      6.28 o 
  -5   3   3      358.26      379.11      7.51 o 
  -4   3   3     1245.74     1246.99     10.68 o 
  -3   3   3        2.06        5.03      1.64 o 
  -2   3   3      194.43      229.30      4.69 o 
  -1   3   3        0.24       -0.11      2.01 o 
   0   3   3     1065.94     1068.21     14.15 o 
   1   3   3      534.13      538.80     11.97 o 
   2   3   3     1500.10     1480.50     17.08 o 
   3   3   3      815.82      801.61     14.55 o 
   4   3   3      170.51      184.71      8.02 o 
   5   3   3       84.95       83.78      6.63 o 
   6   3   3       30.11       30.88      5.02 o 
   7   3   3        8.90       10.24      4.46 o 
   8   3   3       40.04       28.65      5.16 o 
   9   3   3        0.94        2.04      3.84 o 
  10   3   3       44.41       36.23      6.23 o 
  11   3   3        1.08        3.83      5.16 o 
  12   3   3        7.47        2.69      6.43 o 
 -15   4   3        0.17        3.81      9.61 o 
 -14   4   3        7.11        4.36      8.10 o 
 -13   4   3        2.07        3.02      5.72 o 
 -12   4   3      134.80      123.06      8.03 o 
 -11   4   3       80.16       59.06      7.44 o 
 -10   4   3      420.23      360.88     12.41 o 
  -9   4   3       45.29       53.91      6.21 o 
  -8   4   3       11.38       13.77      3.42 o 
  -7   4   3        7.20        8.33      3.78 o 
  -6   4   3      115.72      114.62      4.98 o 
  -5   4   3      125.46      122.64      4.10 o 
  -4   4   3       97.29       93.88      3.81 o 
  -3   4   3     1166.66     1213.10     12.67 o 
  -2   4   3        9.56       10.49      2.51 o 
  -1   4   3        6.33        7.33      2.57 o 
   0   4   3      109.32      111.80      5.75 o 
   1   4   3      696.35      694.04      9.73 o 
   2   4   3        0.99        0.83      1.99 o 
   3   4   3       17.39       15.82      3.22 o 
   4   4   3        0.25       -0.37      2.57 o 
   5   4   3        1.49        1.46      3.21 o 
   6   4   3       48.11       50.67      6.21 o 
   7   4   3       12.44       16.30      4.95 o 
   8   4   3        3.58       -0.47      4.14 o 
   9   4   3       27.96       10.34      6.56 o 
  10   4   3        3.88       -7.00      4.75 o 
  11   4   3        1.19        0.85      6.50 o 
  12   4   3        0.61      -14.20      9.47 o 
 -15   5   3        3.40       16.71     15.04 o 
 -14   5   3        0.34       28.96     14.48 o 
 -13   5   3        2.00        0.65      7.76 o 
 -12   5   3        0.09       -6.12      5.15 o 
 -11   5   3       54.05       45.43      6.84 o 
 -10   5   3       29.31       22.62      8.22 o 
  -9   5   3       11.10       10.17      7.12 o 
  -8   5   3       20.38       23.49      3.92 o 
  -7   5   3      118.49      139.64      6.01 o 
  -6   5   3      114.16      106.93      5.10 o 
  -5   5   3      300.92      309.73      4.82 o 
  -4   5   3      658.12      683.40      9.47 o 
  -3   5   3       37.83       39.14      2.86 o 
  -2   5   3      169.09      168.66      4.80 o 
  -1   5   3      202.19      216.48      5.99 o 
   0   5   3      419.25      438.33      8.29 o 
   1   5   3      733.63      703.65      9.95 o 
   2   5   3      284.95      257.39      6.70 o 
   3   5   3       51.32       60.40      5.15 o 
   4   5   3       71.63       73.98      6.80 o 
   5   5   3       53.39       64.65      6.29 o 
   6   5   3        4.85        0.61      3.80 o 
   7   5   3        6.95        4.04      6.73 o 
   8   5   3        3.36        3.01      4.41 o 
   9   5   3      116.43      111.94      9.48 o 
  10   5   3        3.03       -4.25      5.47 o 
  11   5   3        5.77       -1.65      5.40 o 
  12   5   3        8.47        6.80      9.47 o 
 -15   6   3        3.49       23.12     16.15 o 
 -14   6   3        1.50        7.80     12.81 o 
 -13   6   3       17.21        8.64      8.28 o 
 -12   6   3       27.51       30.21      9.75 o 
 -11   6   3       20.11       23.29      8.26 o 
 -10   6   3        1.85       -0.31      5.72 o 
  -9   6   3       34.95       33.06     10.86 o 
  -8   6   3      182.53      186.51     11.01 o 
  -7   6   3       65.23       74.42      6.40 o 
  -6   6   3        3.05        4.08      3.53 o 
  -5   6   3      147.87      128.97      5.54 o 
  -4   6   3     1075.17     1157.86     13.97 o 
  -3   6   3        0.08        1.93      2.59 o 
  -2   6   3        0.03       -0.45      2.33 o 
  -1   6   3        2.07        3.15      2.08 o 
   0   6   3        1.41        3.34      2.65 o 
   1   6   3      514.16      520.14      8.04 o 
   2   6   3        0.28        0.48      1.94 o 
   3   6   3      457.18      491.34     11.80 o 
   4   6   3       19.09       25.11      4.68 o 
   5   6   3       18.24       26.68      4.79 o 
   6   6   3       42.65       59.84      6.82 o 
   7   6   3       32.77       36.15      6.84 o 
   8   6   3       25.68       19.39      6.00 o 
   9   6   3       14.70       12.02      5.65 o 
  10   6   3       14.09       10.48      5.87 o 
  11   6   3        2.29        3.10      6.62 o 
  12   6   3        5.23        4.42      8.13 o 
 -14   7   3        5.42       12.25     13.37 o 
 -13   7   3       41.92       28.02     14.20 o 
 -12   7   3        5.40        4.16      7.06 o 
 -11   7   3       12.72       17.61     14.34 o 
 -10   7   3       24.02       38.11      8.66 o 
  -9   7   3       34.36       41.81      6.48 o 
  -8   7   3       24.59       21.99      5.50 o 
  -7   7   3       26.10       23.60      5.02 o 
  -6   7   3        0.75       -5.55      3.70 o 
  -5   7   3       59.03       65.14      4.70 o 
  -4   7   3      719.17      738.52     12.73 o 
  -3   7   3      247.83      251.75      7.74 o 
  -2   7   3        0.07        2.31      2.74 o 
  -1   7   3      154.60      147.86      5.31 o 
   0   7   3        8.56        8.33      2.87 o 
   1   7   3       50.23       57.70      6.75 o 
   2   7   3       49.01       50.11      3.65 o 
   3   7   3       37.53       39.74      4.18 o 
   4   7   3      266.89      275.63     10.10 o 
   5   7   3        1.08       -0.35      3.73 o 
   6   7   3      132.54      151.17     16.53 o 
   7   7   3       16.53       18.98      5.69 o 
   8   7   3        3.48       -1.87      4.67 o 
   9   7   3        3.66        6.09      5.11 o 
  10   7   3       11.36        5.31      5.98 o 
  11   7   3        6.30       -0.33      7.14 o 
 -14   8   3       24.42       29.52     15.60 o 
 -13   8   3        6.81        5.70      8.84 o 
 -12   8   3        1.17       -9.24      7.06 o 
 -11   8   3        1.17       -4.93      6.69 o 
 -10   8   3        0.06       -2.54      6.66 o 
  -9   8   3       22.85       34.21      6.32 o 
  -8   8   3       24.14       19.91      8.24 o 
  -7   8   3       66.66       57.81      6.48 o 
  -6   8   3      124.84      116.77      7.93 o 
  -5   8   3      122.48      125.86      6.17 o 
  -4   8   3       26.45       22.29      3.90 o 
  -3   8   3       76.84       78.20      5.42 o 
  -2   8   3      244.37      250.88      8.19 o 
  -1   8   3      449.58      445.80     10.39 o 
   0   8   3      101.63      102.25      6.55 o 
   1   8   3        8.24       10.11      3.07 o 
   2   8   3      165.60      181.74     13.14 o 
   3   8   3       95.13      102.74      7.89 o 
   4   8   3        1.92       -1.14      2.92 o 
   5   8   3       23.31       18.24      5.35 o 
   6   8   3       26.62       30.45      6.08 o 
   7   8   3        0.00        1.84      5.05 o 
   8   8   3      215.32      225.32     12.31 o 
   9   8   3       39.87       47.66      7.93 o 
  10   8   3        6.26       11.76      6.34 o 
  11   8   3        3.48        6.62     10.30 o 
 -14   9   3       21.23       28.17     10.61 o 
 -13   9   3        8.04       -1.42      8.37 o 
 -12   9   3        1.82       -5.42      6.74 o 
 -11   9   3       15.11        4.23      7.17 o 
 -10   9   3       39.18       34.50      8.84 o 
  -9   9   3       31.88       30.18      6.26 o 
  -8   9   3       43.40       37.30      8.87 o 
  -7   9   3       60.23       62.36      6.90 o 
  -6   9   3        5.36        4.94      4.50 o 
  -5   9   3      364.33      380.95     10.14 o 
  -4   9   3        0.27       -4.09      3.06 o 
  -3   9   3        0.06        1.37      3.20 o 
  -2   9   3       16.12       15.69      3.91 o 
  -1   9   3      109.91      109.17      6.63 o 
   0   9   3       18.11       22.24      7.54 o 
   1   9   3       30.08       35.77      4.44 o 
   2   9   3       19.84       17.60      4.87 o 
   3   9   3        3.48       -1.65      3.64 o 
   4   9   3        9.92        9.71      5.43 o 
   5   9   3        0.93        4.01      3.51 o 
   6   9   3       25.17       20.23      6.74 o 
   7   9   3       70.23       56.59     14.82 o 
   8   9   3       23.05       21.88      6.70 o 
   9   9   3       45.53       47.85      8.12 o 
  10   9   3        1.99       -9.44      6.29 o 
  11   9   3        0.66       -0.95     11.98 o 
 -13  10   3        1.01       -9.47      8.56 o 
 -12  10   3        3.50       -5.88      7.53 o 
 -11  10   3       15.77       21.34     12.25 o 
 -10  10   3        1.50       -7.88      6.58 o 
  -9  10   3      265.58      233.65     11.76 o 
  -8  10   3        1.44       -1.76      4.66 o 
  -7  10   3       82.81       84.29     13.63 o 
  -6  10   3      122.31      120.76      8.72 o 
  -5  10   3      218.67      214.20      8.59 o 
  -4  10   3      269.88      261.80      9.41 o 
  -3  10   3      175.59      160.79      7.70 o 
  -2  10   3       18.01       18.88      4.18 o 
  -1  10   3        7.62        4.38      6.51 o 
   0  10   3       12.37       17.50      4.13 o 
   1  10   3       10.42       25.27      7.02 o 
   2  10   3      202.42      174.56      9.59 o 
   3  10   3       82.01       93.06      8.10 o 
   4  10   3       10.18       15.03      5.22 o 
   5  10   3       89.64       95.15      9.87 o 
   6  10   3       47.08       38.07      6.46 o 
   7  10   3        5.45        8.06      5.48 o 
   8  10   3        6.32       12.65      7.13 o 
   9  10   3        0.24        4.42      5.71 o 
  10  10   3        6.04        4.49      6.59 o 
 -13  11   3        5.80        0.41      8.95 o 
 -12  11   3        7.79        6.71     11.56 o 
 -11  11   3        0.75        1.90      7.82 o 
 -10  11   3        3.70        4.57      5.96 o 
  -9  11   3        1.00       -7.18      8.09 o 
  -8  11   3       26.82       27.79      7.63 o 
  -7  11   3       92.45       98.99      8.78 o 
  -6  11   3      111.75      123.00      9.28 o 
  -5  11   3        9.61        5.62      4.85 o 
  -4  11   3       65.91       74.77      6.50 o 
  -3  11   3        4.50        0.91      3.93 o 
  -2  11   3       87.75       83.08      6.67 o 
  -1  11   3       12.79       10.49      4.30 o 
   0  11   3       31.72       40.90      6.29 o 
   1  11   3      210.94      240.62     19.77 o 
   2  11   3        3.92        1.44      5.40 o 
   3  11   3        6.92        9.39      5.26 o 
   4  11   3       33.70       38.53      6.74 o 
   5  11   3       24.94       10.34      5.46 o 
   6  11   3       19.52       24.43      6.45 o 
   7  11   3        0.23        1.88      6.69 o 
   8  11   3        5.55        5.01      8.10 o 
   9  11   3        0.01      -10.74      7.16 o 
  10  11   3        1.76       -5.63      8.13 o 
 -12  12   3        2.15       -9.82      7.85 o 
 -11  12   3       43.93       64.59     12.39 o 
 -10  12   3        2.17       -0.30     11.94 o 
  -9  12   3       14.78        1.54      5.59 o 
  -8  12   3       53.62       59.13      8.16 o 
  -7  12   3      273.52      258.16     31.11 o 
  -6  12   3      183.77      176.35     10.82 o 
  -5  12   3       50.12       45.83      7.08 o 
  -4  12   3       94.53       91.76      7.09 o 
  -3  12   3      199.05      200.81      9.32 o 
  -2  12   3       52.02       50.79      6.12 o 
  -1  12   3      164.23      156.32     13.02 o 
   0  12   3       69.02       72.33      8.18 o 
   1  12   3       12.21        6.84      5.09 o 
   2  12   3        0.11       -2.23      6.02 o 
   3  12   3        0.36        0.63      4.92 o 
   4  12   3        4.46        0.14      5.03 o 
   5  12   3       44.90       30.74      6.92 o 
   6  12   3       60.08       63.63      8.51 o 
   7  12   3        7.69       13.59      7.69 o 
   8  12   3        1.87        3.39      8.08 o 
   9  12   3        6.03        4.73      8.04 o 
 -11  13   3        2.57       -2.75     13.09 o 
 -10  13   3       16.46       17.63      7.79 o 
  -9  13   3       18.77       13.26      6.45 o 
  -8  13   3       29.38       36.39      7.32 o 
  -7  13   3        0.77        5.32      5.38 o 
  -6  13   3       19.07       21.44      6.06 o 
  -5  13   3       18.83       24.95      6.87 o 
  -4  13   3       33.25       33.10     10.97 o 
  -3  13   3       26.65       31.59      7.95 o 
  -2  13   3       92.60       81.11     16.66 o 
  -1  13   3      123.60      126.49     10.02 o 
   0  13   3       19.40       24.90      7.33 o 
   1  13   3       21.59       33.88      9.10 o 
   2  13   3        1.18        5.04      7.36 o 
   3  13   3       47.18       50.28      8.77 o 
   4  13   3       29.44       19.29      6.65 o 
   5  13   3       94.51      102.02     10.31 o 
   6  13   3       15.75       13.97      6.59 o 
   7  13   3        0.54        4.69      5.50 o 
   8  13   3        1.19       -4.32      8.52 o 
 -11  14   3        0.56       -8.83      8.44 o 
 -10  14   3        6.73        6.61     11.18 o 
  -9  14   3        0.33        1.40      9.39 o 
  -8  14   3       63.24       65.31      8.55 o 
  -7  14   3       15.67       10.72      6.99 o 
  -6  14   3        0.31        3.95      6.42 o 
  -5  14   3        1.94       10.67      5.84 o 
  -4  14   3        1.34       -2.20      7.16 o 
  -3  14   3       42.03       36.32      6.82 o 
  -2  14   3       56.40       56.88     10.09 o 
  -1  14   3        0.15        2.97      5.47 o 
   0  14   3        4.79        2.76      5.64 o 
   1  14   3       90.92      104.77     10.45 o 
   2  14   3        9.48       14.93      6.30 o 
   3  14   3        7.03        6.51      7.67 o 
   4  14   3        2.05        6.93      6.14 o 
   5  14   3       47.07       42.19      8.77 o 
   6  14   3       16.07       15.43      7.20 o 
   7  14   3        0.00        2.49      7.02 o 
   8  14   3        0.00       -4.42      9.16 o 
 -10  15   3        5.52        2.73     12.85 o 
  -9  15   3        0.00       -5.62      5.96 o 
  -8  15   3        1.05       -0.81      5.77 o 
  -7  15   3       16.02       15.02      6.58 o 
  -6  15   3       10.56        6.29      6.21 o 
  -5  15   3       16.97       12.66      7.08 o 
  -4  15   3        3.21        8.00      7.73 o 
  -3  15   3        1.15        2.17      5.49 o 
  -2  15   3       21.16       17.67      6.49 o 
  -1  15   3        9.72        9.46      6.20 o 
   0  15   3       19.85       22.28      7.11 o 
   1  15   3        5.49        6.94      6.07 o 
   2  15   3        0.48        2.35      5.62 o 
   3  15   3        0.51        4.76      5.75 o 
   4  15   3        0.07        5.47      5.94 o 
   5  15   3        0.61       -5.32      6.32 o 
   6  15   3        3.67       15.62      7.31 o 
   7  15   3       23.91       31.89      8.18 o 
  -9  16   3        0.02        3.04      8.49 o 
  -8  16   3        0.47        6.49      7.63 o 
  -7  16   3        6.70        8.64     13.51 o 
  -6  16   3       26.44       54.55     10.23 o 
  -5  16   3        0.02        3.52     14.76 o 
  -4  16   3        7.76       11.78      6.89 o 
  -3  16   3        6.08        3.87      6.30 o 
  -2  16   3        0.04        4.98      5.91 o 
  -1  16   3       16.13        9.63      6.08 o 
   0  16   3        0.42        8.55      6.26 o 
   1  16   3        2.61        9.13      6.62 o 
   2  16   3        1.33        2.93      5.82 o 
   3  16   3       20.65       23.61      7.39 o 
   4  16   3       19.32       24.38      8.11 o 
   5  16   3        7.34       -4.20      6.51 o 
   6  16   3        1.79       -0.88      6.29 o 
  -7  17   3        1.86       -5.09      6.82 o 
  -6  17   3        1.83        1.97      6.97 o 
  -5  17   3       17.48       15.05     16.01 o 
  -4  17   3        8.64        7.60      6.76 o 
  -3  17   3       15.52       27.58      7.39 o 
  -2  17   3        2.64        6.30      9.30 o 
  -1  17   3        6.76        1.19      6.07 o 
   0  17   3        0.70        4.07      6.92 o 
   1  17   3        2.12        2.76      6.59 o 
   2  17   3        0.04        4.21      6.34 o 
   3  17   3        3.25       18.92     10.17 o 
   4  17   3        0.76        6.10      7.34 o 
  -5  18   3       14.90       13.07      8.01 o 
  -4  18   3       30.56       54.10     14.76 o 
  -3  18   3       18.22       32.26      9.84 o 
  -2  18   3        0.29        6.20      6.71 o 
  -1  18   3        5.07       -2.96      7.81 o 
   0  18   3       16.62       45.53     22.98 o 
   1  18   3        0.01        7.92      8.48 o 
   2  18   3        0.13       10.97      9.68 o 
   3  18   3        1.23        3.06     10.30 o 
 -15   0   4       30.92       47.62     16.43 o 
 -14   0   4        9.63       17.09     11.28 o 
 -13   0   4        4.77        9.65     12.67 o 
 -12   0   4      127.53      125.37     11.94 o 
 -11   0   4      107.83      107.05     10.83 o 
 -10   0   4        1.25        6.80      5.55 o 
  -9   0   4      314.24      302.71     13.86 o 
  -8   0   4      620.19      603.27     17.64 o 
  -7   0   4        3.37        4.62      4.01 o 
  -6   0   4     1478.14     1437.95     16.23 o 
  -5   0   4      147.27      167.31      6.95 o 
  -4   0   4       59.40       56.65      4.95 o 
  -3   0   4       81.98       66.94      5.27 o 
  -2   0   4     1013.21     1058.77     18.12 o 
  -1   0   4      167.57      182.42     12.25 o 
   0   0   4      972.63      968.62     27.57 o 
   1   0   4       48.91       32.03      7.52 o 
   2   0   4     1209.46     1199.22     34.26 o 
   3   0   4       16.90       20.89      7.52 o 
   4   0   4      831.72      816.28     31.47 o 
   5   0   4       67.41       49.85     11.70 o 
   6   0   4       11.42        3.06      7.80 o 
   7   0   4        9.00        5.60      6.50 o 
   8   0   4        1.16        1.43      4.52 o 
   9   0   4        0.16        5.07      4.91 o 
  10   0   4       35.92       35.64      8.26 o 
  11   0   4        2.79        0.05      6.13 o 
 -15   1   4        1.29        2.80      9.08 o 
 -14   1   4        0.02        1.48      5.10 o 
 -13   1   4       55.67       53.01      8.44 o 
 -12   1   4       65.39       62.66      6.87 o 
 -11   1   4       33.10       37.71      5.63 o 
 -10   1   4       12.94        6.18      4.00 o 
  -9   1   4       52.48       43.34      5.11 o 
  -8   1   4       41.54       38.43      5.51 o 
  -7   1   4       96.83       91.99      7.99 o 
  -6   1   4      394.21      376.62     12.26 o 
  -5   1   4       24.09       24.19      2.42 o 
  -4   1   4      329.55      339.88      6.43 o 
  -3   1   4       45.30       42.11      2.98 o 
  -2   1   4      126.18      151.70      5.43 o 
  -1   1   4     1556.36     1701.45     19.54 o 
   0   1   4       24.47       19.84      3.42 o 
   1   1   4      191.49      182.13      7.16 o 
   2   1   4      122.99      115.22      7.20 o 
   3   1   4        1.18       -4.71      3.14 o 
   4   1   4      146.73      147.20     11.03 o 
   5   1   4       44.98       57.43      6.80 o 
   6   1   4        6.23        8.48      4.23 o 
   7   1   4        0.12        0.51      3.71 o 
   8   1   4       46.78       53.37      7.45 o 
   9   1   4       26.03       28.51      5.13 o 
  10   1   4        0.17        3.33      4.29 o 
  11   1   4       24.88       21.68      5.77 o 
 -15   2   4        0.57        7.84      9.14 o 
 -14   2   4       18.38        9.15      6.75 o 
 -13   2   4        7.48        6.39      4.82 o 
 -12   2   4       18.62        8.70      5.35 o 
 -11   2   4      151.40      140.07      8.20 o 
 -10   2   4      272.37      307.00     12.94 o 
  -9   2   4      750.97      784.07     18.53 o 
  -8   2   4      292.28      297.90     10.48 o 
  -7   2   4       14.69       10.06      3.90 o 
  -6   2   4        2.81        3.32      2.38 o 
  -5   2   4      163.00      157.22      4.39 o 
  -4   2   4       58.62       55.48      3.14 o 
  -3   2   4      241.59      234.67      5.54 o 
  -2   2   4      485.68      488.64      8.82 o 
  -1   2   4       13.58        9.91      2.43 o 
   0   2   4     1225.66     1268.86     14.85 o 
   1   2   4     1313.08     1241.56     14.77 o 
   2   2   4      595.76      595.59     11.91 o 
   3   2   4       72.24       70.80      7.78 o 
   4   2   4       58.98       69.22      8.37 o 
   5   2   4        3.41        3.71      3.69 o 
   6   2   4        5.01       -0.57      3.74 o 
   7   2   4       16.03       23.79      5.41 o 
   8   2   4        0.65        4.98      4.66 o 
   9   2   4        3.38        2.31      5.30 o 
  10   2   4        2.15        7.07      7.46 o 
  11   2   4        0.10        1.51      8.43 o 
 -15   3   4        0.41        7.24     13.65 o 
 -14   3   4        0.85       -7.97      6.65 o 
 -13   3   4       31.95       45.67      6.52 o 
 -12   3   4      154.14      139.78      8.74 o 
 -11   3   4       96.20       79.10      9.39 o 
 -10   3   4      101.46      113.42      8.43 o 
  -9   3   4      275.47      258.15     19.30 o 
  -8   3   4        5.02        3.38      4.00 o 
  -7   3   4      524.53      533.35     10.00 o 
  -6   3   4      123.10      124.37      5.49 o 
  -5   3   4       95.41      105.80      5.15 o 
  -4   3   4      188.06      194.92      7.47 o 
  -3   3   4      257.26      284.37      7.52 o 
  -2   3   4      131.54      153.54      4.78 o 
  -1   3   4      400.84      411.20      9.85 o 
   0   3   4       10.44       17.21      3.27 o 
   1   3   4      840.65      819.11     13.89 o 
   2   3   4       41.25       44.59      4.59 o 
   3   3   4       79.84       77.60      8.26 o 
   4   3   4        3.54        5.20      3.60 o 
   5   3   4      213.80      218.63     10.63 o 
   6   3   4        0.37       -2.27      3.85 o 
   7   3   4        0.34        0.24      4.07 o 
   8   3   4        3.36        1.83      5.29 o 
   9   3   4       11.57        8.65      5.64 o 
  10   3   4       18.15       17.67      6.64 o 
  11   3   4        8.16        9.65     11.66 o 
 -15   4   4        3.05        5.01     13.37 o 
 -14   4   4       15.65       15.21      8.88 o 
 -13   4   4       14.46       21.33      6.80 o 
 -12   4   4        3.83        4.87      7.00 o 
 -11   4   4       96.33       75.43     10.47 o 
 -10   4   4        1.56        4.54      4.52 o 
  -9   4   4       13.70       18.85      5.05 o 
  -8   4   4       57.03       71.40      7.46 o 
  -7   4   4      130.21      133.37      8.24 o 
  -6   4   4      546.44      545.61     12.11 o 
  -5   4   4      489.53      554.97      7.86 o 
  -4   4   4      610.12      610.54      8.27 o 
  -3   4   4     1091.40     1131.24     12.81 o 
  -2   4   4       10.69        9.77      2.14 o 
  -1   4   4       13.20        9.94      3.00 o 
   0   4   4       31.06       31.72      3.95 o 
   1   4   4       12.84       14.05      3.33 o 
   2   4   4      118.28      112.98      8.45 o 
   3   4   4      243.34      254.99      9.73 o 
   4   4   4       34.75       34.98      5.41 o 
   5   4   4      160.66      166.37     10.53 o 
   6   4   4      110.61       95.09      8.22 o 
   7   4   4        0.20       -5.71      3.81 o 
   8   4   4       27.77       18.12      6.17 o 
   9   4   4       20.38       16.87      6.37 o 
  10   4   4       11.18       12.53     10.31 o 
  11   4   4        1.87        1.15      6.77 o 
 -15   5   4        2.88      -16.71     11.14 o 
 -14   5   4        1.37      -10.94      7.29 o 
 -13   5   4        0.03       -7.94      9.75 o 
 -12   5   4        0.00       -5.99      6.65 o 
 -11   5   4       42.43       39.85      9.03 o 
 -10   5   4       58.57       70.96      9.75 o 
  -9   5   4        4.59        9.44      6.54 o 
  -8   5   4      383.08      367.32     16.57 o 
  -7   5   4        3.97       -0.03      3.32 o 
  -6   5   4        0.24        0.10      3.28 o 
  -5   5   4      158.86      161.73      6.07 o 
  -4   5   4        0.67       -2.72      2.26 o 
  -3   5   4      100.03      106.15      5.35 o 
  -2   5   4      116.44      122.79      4.21 o 
  -1   5   4        1.86        2.38      2.73 o 
   0   5   4       77.76       79.26      8.70 o 
   1   5   4        2.22        4.12      2.98 o 
   2   5   4     1001.27      965.70     15.50 o 
   3   5   4      278.49      273.14     10.19 o 
   4   5   4        0.77       -1.15      3.60 o 
   5   5   4        4.95       -0.12      3.68 o 
   6   5   4       46.29       37.71     11.91 o 
   7   5   4       39.58       43.59      6.79 o 
   8   5   4        0.16       -4.73      5.12 o 
   9   5   4        1.54        5.25      5.67 o 
  10   5   4        4.20       -4.32      5.35 o 
  11   5   4        1.74        4.23      6.42 o 
 -14   6   4       13.75       14.29     18.80 o 
 -13   6   4        6.42       -6.34      7.80 o 
 -12   6   4        1.58        5.72      6.97 o 
 -11   6   4      219.41      181.46     13.98 o 
 -10   6   4        0.01       -4.00      6.02 o 
  -9   6   4        6.10        7.92      6.22 o 
  -8   6   4       43.68       41.00      5.61 o 
  -7   6   4       14.29       14.37      4.55 o 
  -6   6   4       65.89       74.34      8.99 o 
  -5   6   4       48.45       51.95      6.99 o 
  -4   6   4       26.25       29.78      3.82 o 
  -3   6   4      181.61      183.15      6.86 o 
  -2   6   4      330.37      335.57      8.90 o 
  -1   6   4       97.50       92.47      6.00 o 
   0   6   4       23.81       20.34      3.88 o 
   1   6   4      267.65      272.78      9.35 o 
   2   6   4       57.21       61.62      4.66 o 
   3   6   4       19.36       21.47      4.69 o 
   4   6   4        9.17       14.24      4.52 o 
   5   6   4        0.18       -0.02      4.14 o 
   6   6   4       12.89       12.26      5.05 o 
   7   6   4       23.82       30.84      6.58 o 
   8   6   4       15.55       23.49      6.60 o 
   9   6   4      122.83      119.27     10.58 o 
  10   6   4       25.67       16.25      6.56 o 
 -14   7   4        0.29       -2.13      8.37 o 
 -13   7   4        2.18       -2.06      7.61 o 
 -12   7   4        1.71       -6.19      6.86 o 
 -11   7   4        3.99       -0.72      8.35 o 
 -10   7   4      439.45      403.27     25.90 o 
  -9   7   4       11.57       14.11      6.97 o 
  -8   7   4        5.79        4.12      4.54 o 
  -7   7   4        0.46        3.05      4.24 o 
  -6   7   4        0.90       -0.65      3.58 o 
  -5   7   4      110.39      106.61      7.40 o 
  -4   7   4       13.94       17.90      2.85 o 
  -3   7   4      383.51      395.56      9.90 o 
  -2   7   4        2.60       -0.37      2.25 o 
  -1   7   4        0.52       -1.20      2.66 o 
   0   7   4       79.45       77.20     10.39 o 
   1   7   4       10.15        7.90      4.31 o 
   2   7   4      288.97      289.24     13.66 o 
   3   7   4      235.17      248.24     10.02 o 
   4   7   4       47.68       54.96      6.51 o 
   5   7   4       19.88       18.87      6.45 o 
   6   7   4       20.95       22.86      5.86 o 
   7   7   4        5.94        9.35      5.25 o 
   8   7   4       46.86       38.85      8.63 o 
   9   7   4       21.98       17.41      6.95 o 
  10   7   4       17.37       12.76      7.23 o 
 -14   8   4        2.28       -7.10      8.07 o 
 -13   8   4        4.60      -14.25     13.79 o 
 -12   8   4        5.22        3.18      7.67 o 
 -11   8   4        3.64       -1.12      9.05 o 
 -10   8   4       29.07       25.48      9.33 o 
  -9   8   4      101.85       91.27     10.63 o 
  -8   8   4       29.64       30.19      6.87 o 
  -7   8   4        0.38       -0.87      4.00 o 
  -6   8   4       10.47        7.40      4.57 o 
  -5   8   4      159.13      167.98      9.21 o 
  -4   8   4        3.09        6.04      2.92 o 
  -3   8   4      133.79      144.13      6.14 o 
  -2   8   4        6.72       10.86      2.99 o 
  -1   8   4       14.98       10.81      3.06 o 
   0   8   4       23.42       21.63      3.84 o 
   1   8   4       46.60       45.61      5.64 o 
   2   8   4       10.65       -2.00      5.02 o 
   3   8   4      150.00      138.00     11.69 o 
   4   8   4       74.45       87.07     10.86 o 
   5   8   4        0.20       -1.12      4.42 o 
   6   8   4      124.27      128.40      9.71 o 
   7   8   4        7.33        7.54      5.16 o 
   8   8   4        3.29       -1.47      5.01 o 
   9   8   4       10.64       10.93      6.24 o 
  10   8   4        6.87       10.14      7.58 o 
 -13   9   4       39.74       32.14     10.67 o 
 -12   9   4        6.80        5.19      8.37 o 
 -11   9   4       41.26       52.99     10.02 o 
 -10   9   4       24.62       13.62     10.30 o 
  -9   9   4       16.15       20.35      8.13 o 
  -8   9   4        6.16       -0.79      4.19 o 
  -7   9   4       24.44       18.66      5.28 o 
  -6   9   4        5.58        8.00      4.49 o 
  -5   9   4       39.09       46.93      6.36 o 
  -4   9   4       95.66       97.58      5.40 o 
  -3   9   4       38.53       37.99      4.19 o 
  -2   9   4       91.86       94.43      5.43 o 
  -1   9   4       50.93       52.05      6.04 o 
   0   9   4       20.32       30.59      4.78 o 
   1   9   4      300.79      267.50      8.89 o 
   2   9   4      303.43      286.96     14.29 o 
   3   9   4       21.51       30.55     10.03 o 
   4   9   4        0.90       -4.79      5.69 o 
   5   9   4       11.39       12.27      8.77 o 
   6   9   4        5.57        0.90      6.74 o 
   7   9   4      120.32       93.25     12.67 o 
   8   9   4        0.32       -1.23      7.80 o 
   9   9   4        1.73       -6.90      7.76 o 
 -13  10   4        0.07       -9.55      8.26 o 
 -12  10   4       14.34       16.86      9.55 o 
 -11  10   4        3.08       -2.74      7.87 o 
 -10  10   4        0.38       13.14      7.96 o 
  -9  10   4        0.04       -5.63      7.24 o 
  -8  10   4        3.96        0.80      4.75 o 
  -7  10   4       65.24       69.36      7.49 o 
  -6  10   4       19.29       22.08      7.93 o 
  -5  10   4        0.12        4.86      4.71 o 
  -4  10   4       44.79       44.97      6.03 o 
  -3  10   4      228.23      237.94      7.90 o 
  -2  10   4       34.62       27.68      4.24 o 
  -1  10   4        3.63        0.15      3.36 o 
   0  10   4       87.52       84.58      5.99 o 
   1  10   4        3.57        0.93      3.57 o 
   2  10   4        9.00        2.99      4.35 o 
   3  10   4        7.95        4.90      4.50 o 
   4  10   4       17.73       15.10     11.98 o 
   5  10   4        0.67       -0.11      8.63 o 
   6  10   4        0.86       -4.52      7.08 o 
   7  10   4        7.23       -4.12      7.08 o 
   8  10   4       13.83       11.69      8.52 o 
   9  10   4        6.96        0.23      8.48 o 
 -12  11   4        1.83      -13.99      9.33 o 
 -11  11   4       12.65       11.84      8.66 o 
 -10  11   4        5.60       -3.31      6.59 o 
  -9  11   4        4.42        1.88      6.52 o 
  -8  11   4       55.64       38.05      6.99 o 
  -7  11   4       49.10       43.48      8.20 o 
  -6  11   4       24.49       27.61      5.97 o 
  -5  11   4        5.24        6.66      5.24 o 
  -4  11   4      362.48      381.88     11.86 o 
  -3  11   4       73.57       77.95      9.29 o 
  -2  11   4      154.79      144.30      7.02 o 
  -1  11   4      380.65      360.64     10.85 o 
   0  11   4      161.55      147.45      7.35 o 
   1  11   4        0.21        1.39      4.27 o 
   2  11   4        0.03        1.10      4.73 o 
   3  11   4        6.74       10.26      5.43 o 
   4  11   4       13.05       -1.45     15.18 o 
   5  11   4        8.91       19.02      7.96 o 
   6  11   4        1.66        1.01      7.82 o 
   7  11   4       45.01       47.35     17.96 o 
   8  11   4        0.06      -12.92     14.62 o 
 -12  12   4       20.05       11.43     10.55 o 
 -11  12   4        0.03       -3.59     17.27 o 
 -10  12   4       39.41       26.21      9.28 o 
  -9  12   4       11.95       11.39      5.84 o 
  -8  12   4       32.13       31.29      6.56 o 
  -7  12   4        0.01       -0.39      4.48 o 
  -6  12   4        2.27        9.07      5.37 o 
  -5  12   4       11.45       12.25      5.44 o 
  -4  12   4       17.96       20.61      6.03 o 
  -3  12   4       46.14       55.83      6.59 o 
  -2  12   4        6.14       13.27      4.78 o 
  -1  12   4       21.56       22.21      4.52 o 
   0  12   4       17.48       22.30      6.07 o 
   1  12   4       19.16       24.34      5.34 o 
   2  12   4       52.83       54.92      7.83 o 
   3  12   4        7.42        4.76      6.83 o 
   4  12   4        5.73        4.77      5.55 o 
   5  12   4        7.12       10.74      8.04 o 
   6  12   4        0.11        7.68      9.03 o 
   7  12   4        3.19       -3.49      8.21 o 
   8  12   4        2.28        1.36      8.23 o 
 -11  13   4        6.64        0.84      8.86 o 
 -10  13   4        0.62       -5.15      8.07 o 
  -9  13   4        0.00       -6.42      5.91 o 
  -8  13   4        0.02        3.43      5.35 o 
  -7  13   4       60.10       83.92      9.15 o 
  -6  13   4      139.45      139.85     15.35 o 
  -5  13   4        8.65       14.26      5.71 o 
  -4  13   4       81.29       69.58      8.51 o 
  -3  13   4       33.18       35.43      6.05 o 
  -2  13   4        0.46       -0.66      4.23 o 
  -1  13   4        0.58       -5.02      6.19 o 
   0  13   4       13.73       15.59      5.04 o 
   1  13   4       49.34       38.08      6.28 o 
   2  13   4        0.27        3.48      5.43 o 
   3  13   4        9.38       14.43      6.64 o 
   4  13   4       20.14       28.28     10.67 o 
   5  13   4        2.90       15.19      9.23 o 
   6  13   4       22.14       20.82     19.08 o 
   7  13   4        5.37        6.88     10.07 o 
 -10  14   4        1.00        4.14      8.48 o 
  -9  14   4       12.93       14.75      6.60 o 
  -8  14   4       17.18       16.34      6.34 o 
  -7  14   4        2.99       -0.89      5.27 o 
  -6  14   4       60.37       55.49      8.46 o 
  -5  14   4       27.75       19.86      6.70 o 
  -4  14   4        0.50       -5.07      6.18 o 
  -3  14   4      128.13      149.47      9.45 o 
  -2  14   4        3.43        1.88      5.37 o 
  -1  14   4        6.75        9.82      5.57 o 
   0  14   4        0.63        3.67      4.41 o 
   1  14   4        0.67        3.69      5.97 o 
   2  14   4        2.41        1.66      4.84 o 
   3  14   4        2.52       -1.03      5.63 o 
   4  14   4        3.76       -2.66      5.60 o 
   5  14   4        0.02        1.40      6.04 o 
   6  14   4       10.55       21.98     10.50 o 
  -9  15   4        0.54        4.81      6.55 o 
  -8  15   4        0.00       -2.09      9.16 o 
  -7  15   4       17.50       17.10      6.49 o 
  -6  15   4        4.76        2.71      8.06 o 
  -5  15   4        2.78        5.77      6.10 o 
  -4  15   4       10.65        6.03      9.82 o 
  -3  15   4        1.09       -3.08      5.09 o 
  -2  15   4       57.38       69.02      9.48 o 
  -1  15   4        0.00       -2.02      5.74 o 
   0  15   4        2.15       -0.89      4.84 o 
   1  15   4        3.67        7.62      5.20 o 
   2  15   4        0.93        1.11      5.03 o 
   3  15   4        2.04       -1.00      6.01 o 
   4  15   4        2.38        0.27      5.89 o 
   5  15   4        0.97        2.13      6.24 o 
  -8  16   4        0.20        5.25     12.27 o 
  -7  16   4        1.63        5.10      6.05 o 
  -6  16   4       12.92       13.75      6.38 o 
  -5  16   4        1.92       -2.63      6.48 o 
  -4  16   4        1.37       -1.73      5.77 o 
  -3  16   4       66.56       73.10     11.52 o 
  -2  16   4        1.02        1.25      5.98 o 
  -1  16   4        6.84       -0.80      5.86 o 
   0  16   4        1.21        6.15      6.04 o 
   1  16   4        3.43        3.16      5.42 o 
   2  16   4        9.93        9.04      5.57 o 
   3  16   4        3.27        4.58      5.78 o 
   4  16   4        1.88        6.42      6.79 o 
  -6  17   4        7.80       12.05      8.21 o 
  -5  17   4        5.69       10.43      7.76 o 
  -4  17   4        0.46        0.17     10.72 o 
  -3  17   4        0.03        5.45     12.53 o 
  -2  17   4       59.62       82.14     10.42 o 
  -1  17   4        0.15        0.61      8.13 o 
   0  17   4       13.88       11.76      7.22 o 
   1  17   4        3.67       14.17      6.67 o 
   2  17   4        0.03        0.06      8.60 o 
  -3  18   4        0.85        4.86      9.33 o 
  -2  18   4        3.17       13.32      7.90 o 
  -1  18   4        8.47        1.90      6.76 o 
 -15   1   5        0.23       -9.01      6.00 o 
 -14   1   5        2.78       11.57      5.75 o 
 -13   1   5       14.06        2.53      4.88 o 
 -12   1   5       39.13       25.21      5.85 o 
 -11   1   5       71.37       71.94      7.38 o 
 -10   1   5      177.78      197.13     10.22 o 
  -9   1   5      482.68      481.28     21.55 o 
  -8   1   5        4.47        7.67      4.29 o 
  -7   1   5      358.52      386.41     13.42 o 
  -6   1   5        2.85        1.78      3.23 o 
  -5   1   5      205.18      202.79      5.75 o 
  -4   1   5      149.42      154.91      5.41 o 
  -3   1   5        0.23       -0.22      1.80 o 
  -2   1   5        3.69        1.26      2.56 o 
  -1   1   5       77.92       86.88      6.14 o 
   0   1   5       75.55       82.73      8.93 o 
   1   1   5       30.20       31.79      4.32 o 
   2   1   5       24.84       21.80      6.00 o 
   3   1   5       90.87       92.71     10.04 o 
   4   1   5      337.62      331.74     18.85 o 
   5   1   5       10.08        7.34      5.85 o 
   6   1   5        4.40        4.86      5.22 o 
   7   1   5        0.16        1.57      5.61 o 
   8   1   5       13.69       14.12      6.22 o 
   9   1   5       10.34       13.08      6.76 o 
  10   1   5        1.45        7.30     13.37 o 
 -15   2   5       19.88       24.02      7.77 o 
 -14   2   5        1.45       -2.72      5.22 o 
 -13   2   5       11.81       13.72      6.15 o 
 -12   2   5       11.21        5.73      5.23 o 
 -11   2   5       29.05       20.61      5.06 o 
 -10   2   5        1.05        1.87      3.94 o 
  -9   2   5       62.90       77.22      7.28 o 
  -8   2   5       98.77      114.28     18.27 o 
  -7   2   5      992.71     1014.99     17.96 o 
  -6   2   5       17.62       13.87      3.90 o 
  -5   2   5       25.19       27.11      3.63 o 
  -4   2   5        2.33        3.48      2.10 o 
  -3   2   5      129.59      135.22      7.92 o 
  -2   2   5       59.20       65.60      4.15 o 
  -1   2   5      192.69      200.35      7.07 o 
   0   2   5        1.61        0.88      2.20 o 
   1   2   5      139.86      133.09      7.14 o 
   2   2   5        0.12        0.42      3.92 o 
   3   2   5      527.98      472.58     18.01 o 
   4   2   5      321.60      322.33     20.19 o 
   5   2   5      119.88      117.52     15.18 o 
   6   2   5        0.72        1.72      5.35 o 
   7   2   5       10.66        7.97      8.49 o 
   8   2   5       10.23       11.69      6.89 o 
   9   2   5        0.92        7.62      6.72 o 
  10   2   5        6.92        1.64      7.94 o 
 -15   3   5       12.07       15.80      9.75 o 
 -14   3   5        9.07       18.41      6.95 o 
 -13   3   5        0.20        3.79      6.59 o 
 -12   3   5       18.99       16.46      6.10 o 
 -11   3   5       42.79       38.98      8.96 o 
 -10   3   5       71.37       65.15     12.67 o 
  -9   3   5      387.05      386.60     17.08 o 
  -8   3   5       74.05       72.93     20.33 o 
  -7   3   5      149.63      130.49     12.81 o 
  -6   3   5      260.98      242.87      7.59 o 
  -5   3   5       50.19       56.42      4.54 o 
  -4   3   5       86.51       96.46      4.52 o 
  -3   3   5      403.24      419.49      9.73 o 
  -2   3   5       77.37      104.48      5.62 o 
  -1   3   5        0.59       -1.94      2.40 o 
   0   3   5      146.37      164.78     11.01 o 
   1   3   5       86.47       82.10      8.32 o 
   2   3   5       23.55       13.29      6.68 o 
   3   3   5     1191.39     1139.00     47.48 o 
   4   3   5       18.20       22.74      6.79 o 
   5   3   5        0.27        0.74      5.67 o 
   6   3   5       23.43       21.57      7.28 o 
   7   3   5        0.50        5.81      6.49 o 
   8   3   5        0.13       -5.39      4.39 o 
   9   3   5        4.60        6.64      5.45 o 
  10   3   5        3.08        6.85      8.69 o 
 -14   4   5        4.48        0.75      5.98 o 
 -13   4   5       16.97       16.49      5.86 o 
 -12   4   5        2.38       -2.94      6.89 o 
 -11   4   5        0.22        1.45      6.42 o 
 -10   4   5      344.76      301.37     16.29 o 
  -9   4   5        0.74        7.54     12.11 o 
  -8   4   5       35.85       31.29      7.37 o 
  -7   4   5       48.32       53.65     13.23 o 
  -6   4   5       42.98       49.10      6.35 o 
  -5   4   5       61.33       81.50      6.67 o 
  -4   4   5       96.08      102.00      7.72 o 
  -3   4   5        0.74        0.05      2.42 o 
  -2   4   5       35.01       41.73      4.47 o 
  -1   4   5      128.02      136.49      7.31 o 
   0   4   5        3.45       -2.46      2.61 o 
   1   4   5      526.44      526.80     14.54 o 
   2   4   5       51.32       57.77      9.05 o 
   3   4   5      456.31      474.69     18.41 o 
   4   4   5       50.61       53.54      9.05 o 
   5   4   5        6.41        4.07      5.75 o 
   6   4   5        0.16       -3.85      5.02 o 
   7   4   5       15.73       18.55      5.94 o 
   8   4   5        2.08        5.45      5.64 o 
   9   4   5       17.92       12.02      6.38 o 
  10   4   5       14.34       12.89      6.82 o 
 -14   5   5        3.85        0.66      7.00 o 
 -13   5   5        0.31       -1.93      7.61 o 
 -12   5   5       21.56       24.53      8.97 o 
 -11   5   5       82.97       66.36     13.92 o 
 -10   5   5       36.84       46.11      9.23 o 
  -9   5   5       48.84       59.36     16.43 o 
  -8   5   5       13.61       14.64      6.62 o 
  -7   5   5      111.18      104.67     10.24 o 
  -6   5   5      321.27      348.63     11.60 o 
  -5   5   5       40.65       42.34      5.71 o 
  -4   5   5        0.22        1.90      2.65 o 
  -3   5   5        0.58       -2.32      2.40 o 
  -2   5   5      120.24      130.54      7.70 o 
  -1   5   5        0.00       -0.93      2.60 o 
   0   5   5        5.72        6.79      3.38 o 
   1   5   5       59.75       63.63     14.90 o 
   2   5   5       51.83       55.39      8.26 o 
   3   5   5        2.11        0.02      4.59 o 
   4   5   5      144.18      174.00     13.57 o 
   5   5   5       61.76       60.20     10.23 o 
   6   5   5       24.79       17.85      7.08 o 
   7   5   5        0.13       -6.00      6.34 o 
   8   5   5        1.15        0.00      4.92 o 
   9   5   5       11.70        7.43      8.16 o 
 -14   6   5        7.93        4.30      8.18 o 
 -13   6   5       11.38       13.00      8.55 o 
 -12   6   5        5.33       13.04      7.89 o 
 -11   6   5        2.07        4.76      7.06 o 
 -10   6   5       11.26       -0.30      6.26 o 
  -9   6   5        0.38      -10.03      6.68 o 
  -8   6   5       20.26       17.59      6.49 o 
  -7   6   5        0.01       -1.44      4.14 o 
  -6   6   5      243.15      231.55     11.98 o 
  -5   6   5      690.06      711.12     16.41 o 
  -4   6   5      137.68      146.55      7.12 o 
  -3   6   5       28.49       25.77      3.98 o 
  -2   6   5      101.64      118.47      7.44 o 
  -1   6   5        0.77       -0.26      2.97 o 
   0   6   5       19.41       14.36      6.86 o 
   1   6   5       47.75       60.77      8.35 o 
   2   6   5       35.28       32.01      6.88 o 
   3   6   5       22.02       17.56     11.56 o 
   4   6   5       27.17       30.90      7.89 o 
   5   6   5       10.60       12.48      5.01 o 
   6   6   5       46.64       38.52      7.15 o 
   7   6   5        6.94       10.79      5.93 o 
   8   6   5        0.48       -1.49      5.34 o 
   9   6   5        8.61        9.76      6.53 o 
 -14   7   5        3.94       -4.73      8.07 o 
 -13   7   5       30.33       18.31     13.92 o 
 -12   7   5       46.96       27.99      9.48 o 
 -11   7   5        0.37       -0.30      7.37 o 
 -10   7   5       30.23       29.79      8.17 o 
  -9   7   5       16.36       17.97      7.80 o 
  -8   7   5        0.97        1.24      5.99 o 
  -7   7   5       73.51       81.46      7.50 o 
  -6   7   5       70.04       55.99      6.73 o 
  -5   7   5       54.97       68.44      7.01 o 
  -4   7   5      113.96      110.89      7.86 o 
  -3   7   5        0.00        3.58      3.12 o 
  -2   7   5        3.43        5.71      3.13 o 
  -1   7   5        0.03        0.28      5.05 o 
   0   7   5       78.93       70.95      6.59 o 
   1   7   5       70.92       71.69     11.42 o 
   2   7   5      237.09      233.27     32.31 o 
   3   7   5      108.27       98.67     10.92 o 
   4   7   5       38.98       39.51      8.86 o 
   5   7   5        0.91       -1.11      5.91 o 
   6   7   5       12.32        4.26      6.82 o 
   7   7   5        4.08       -6.38      7.19 o 
   8   7   5       44.21       46.12     10.63 o 
   9   7   5       13.62       23.60      7.58 o 
 -13   8   5       19.21       20.84     10.03 o 
 -12   8   5       35.96       28.21     11.28 o 
 -11   8   5       41.08       20.76      8.72 o 
 -10   8   5       83.20       61.90     10.14 o 
  -9   8   5       15.03       15.94      7.25 o 
  -8   8   5       50.33       43.85      9.14 o 
  -7   8   5        0.16       -4.28      3.78 o 
  -6   8   5        5.36        2.03      4.10 o 
  -5   8   5       11.68        9.78      4.38 o 
  -4   8   5        0.89       -1.55      3.68 o 
  -3   8   5        0.06       -2.24      3.19 o 
  -2   8   5       37.82       40.23      4.97 o 
  -1   8   5       26.36       21.92      4.36 o 
   0   8   5       33.54       32.52      5.78 o 
   1   8   5      207.40      207.89     13.55 o 
   2   8   5      146.35      145.35     12.28 o 
   3   8   5       10.47       17.06     12.53 o 
   4   8   5       10.00       17.38      7.29 o 
   5   8   5        0.00       -1.90      6.62 o 
   6   8   5        0.01       -7.41      9.61 o 
   7   8   5        3.81        2.43      8.63 o 
   8   8   5       15.24       10.17      8.66 o 
 -13   9   5        2.05       -4.68      8.21 o 
 -12   9   5        6.17        0.43      8.44 o 
 -11   9   5       10.71       10.32      8.07 o 
 -10   9   5        1.95       -3.67      6.40 o 
  -9   9   5       94.96       75.36     11.20 o 
  -8   9   5       36.52       34.53      8.64 o 
  -7   9   5        4.99       -4.71      4.99 o 
  -6   9   5       85.55       86.59     10.89 o 
  -5   9   5       21.97       15.95      5.19 o 
  -4   9   5      102.57      103.13      8.62 o 
  -3   9   5        1.23        3.14      4.60 o 
  -2   9   5       27.65       22.26      4.89 o 
  -1   9   5       76.23       80.51      8.21 o 
   0   9   5      326.07      330.50     12.40 o 
   1   9   5       13.00        8.21      6.46 o 
   2   9   5        0.30       -0.16      5.30 o 
   3   9   5        1.03        2.68      6.62 o 
   4   9   5       15.87       15.16     11.42 o 
   5   9   5       31.06       26.27      8.55 o 
   6   9   5        0.03        1.10      9.33 o 
   7   9   5        3.10        5.43      8.26 o 
   8   9   5        0.43      -10.45      7.28 o 
 -12  10   5        0.07       -4.46      7.65 o 
 -11  10   5        0.06       -6.41      6.95 o 
 -10  10   5        6.10       -4.18      7.19 o 
  -9  10   5       54.51       36.49     15.18 o 
  -8  10   5        2.11        1.38      7.06 o 
  -7  10   5        0.01        6.85      4.87 o 
  -6  10   5       72.27       72.84      8.09 o 
  -5  10   5        2.14        6.28      4.80 o 
  -4  10   5      255.87      245.61     17.72 o 
  -3  10   5       58.55       50.51      5.03 o 
  -2  10   5       16.29        7.91      5.35 o 
  -1  10   5       25.98       22.87      5.14 o 
   0  10   5       11.26        3.85      4.23 o 
   1  10   5       23.34       27.52      7.47 o 
   2  10   5        0.01       -4.32     10.72 o 
   3  10   5        5.48        8.53      7.19 o 
   4  10   5        0.35       -9.84      6.56 o 
   5  10   5       12.18        5.51      9.89 o 
   6  10   5        1.37        0.94      7.80 o 
   7  10   5        4.58       -1.11      7.43 o 
 -12  11   5        2.06        5.85      9.75 o 
 -11  11   5        7.39        3.10      8.16 o 
 -10  11   5        2.29       -7.81      7.19 o 
  -9  11   5       11.07       14.84      8.46 o 
  -8  11   5        0.44       -4.46      5.71 o 
  -7  11   5        0.10        4.95      5.07 o 
  -6  11   5        0.02        5.20      5.23 o 
  -5  11   5      147.49      141.41     10.39 o 
  -4  11   5       71.21       77.15      8.53 o 
  -3  11   5       54.02       59.16      5.55 o 
  -2  11   5       20.29       21.77      4.39 o 
  -1  11   5       92.30       90.76      6.54 o 
   0  11   5       28.50       37.32      5.75 o 
   1  11   5       15.42       13.49      7.63 o 
   2  11   5        8.48        7.05      6.82 o 
   3  11   5       12.66       26.46      9.26 o 
   4  11   5        2.15        8.78      7.69 o 
   5  11   5        7.09       -1.34      7.93 o 
   6  11   5       28.10       28.09     15.04 o 
   7  11   5        0.81        0.48      8.80 o 
 -11  12   5        0.12        0.25      8.37 o 
 -10  12   5        2.34        7.85      8.46 o 
  -9  12   5        1.16        4.24      7.56 o 
  -8  12   5        0.10        6.91      7.80 o 
  -7  12   5       64.35       76.35      9.01 o 
  -6  12   5      130.07      126.38     10.62 o 
  -5  12   5       49.60       59.60      8.28 o 
  -4  12   5       30.81       30.06      6.85 o 
  -3  12   5        2.51        3.40      6.75 o 
  -2  12   5      341.07      332.90     12.06 o 
  -1  12   5      116.41      120.91      7.34 o 
   0  12   5       55.69       60.04      6.04 o 
   1  12   5        6.15       10.45      5.84 o 
   2  12   5        5.79       -0.07     12.67 o 
   3  12   5        5.17        1.86      7.76 o 
   4  12   5        5.34       -8.82      7.06 o 
   5  12   5       20.90       12.28     10.30 o 
   6  12   5        1.95       -8.13      8.17 o 
 -10  13   5        0.81      -12.74      8.49 o 
  -9  13   5        8.80        1.31      8.44 o 
  -8  13   5        2.35        9.01      5.99 o 
  -7  13   5        0.79       -1.24      6.67 o 
  -6  13   5       63.04       65.96      8.97 o 
  -5  13   5        2.97        1.15      5.17 o 
  -4  13   5        0.33       -0.36      4.95 o 
  -3  13   5       88.88      111.26     10.26 o 
  -2  13   5       10.86        6.39      4.26 o 
  -1  13   5       40.21       35.82      5.55 o 
   0  13   5       28.35       20.51      5.46 o 
   1  13   5        1.32        3.29      4.58 o 
   2  13   5        0.01       -1.06     12.39 o 
   3  13   5        4.08       -9.63      7.90 o 
   4  13   5        3.22        2.71     19.77 o 
   5  13   5        0.29        0.56      8.60 o 
  -9  14   5        0.86        1.16     11.28 o 
  -8  14   5       24.14       32.53      7.60 o 
  -7  14   5        0.02        6.09      5.91 o 
  -6  14   5        0.00        4.70      5.76 o 
  -5  14   5       13.83        4.94      5.57 o 
  -4  14   5        0.37       -0.73      6.59 o 
  -3  14   5        1.51       -0.58      5.35 o 
  -2  14   5       60.45       67.47      6.61 o 
  -1  14   5        0.35        1.26      4.88 o 
   0  14   5        2.34       -0.12      4.84 o 
   1  14   5        0.31        0.42      5.79 o 
   2  14   5        0.08        8.49      4.94 o 
   3  14   5        3.50        4.64      8.55 o 
   4  14   5        0.89       -3.16     15.60 o 
  -8  15   5        1.49       11.90      6.75 o 
  -7  15   5        4.82       10.14      6.25 o 
  -6  15   5        1.68        2.24      5.89 o 
  -5  15   5       41.63       34.87      9.70 o 
  -4  15   5       24.43       35.04      7.86 o 
  -3  15   5        0.77        4.39      6.61 o 
  -2  15   5        3.28       10.67      6.00 o 
  -1  15   5        6.91        0.93      4.98 o 
   0  15   5        0.37        4.59      5.11 o 
   1  15   5        2.66        1.38      5.18 o 
   2  15   5        0.40        4.75      5.67 o 
   3  15   5        0.23       13.53     10.86 o 
  -6  16   5        2.06        5.68      6.32 o 
  -5  16   5       21.80       20.92     10.17 o 
  -4  16   5       19.52       17.69      7.42 o 
  -3  16   5       21.53       19.30     13.51 o 
  -2  16   5        0.09        7.19      7.65 o 
  -1  16   5        1.87        6.60      5.84 o 
   0  16   5        3.40        8.54      5.69 o 
   1  16   5        1.04        2.07      5.51 o 
   2  16   5        0.06       -5.85      8.91 o 
  -3  17   5        1.87        5.85      8.91 o 
  -2  17   5        1.77       29.24     11.98 o 
 -14   0   6       20.47       20.89     11.98 o 
 -13   0   6        2.86        1.95      9.75 o 
 -12   0   6        1.87       -5.57      5.94 o 
 -11   0   6       76.82       73.12     10.44 o 
 -10   0   6       51.57       60.67      9.35 o 
  -9   0   6       22.60       23.53      6.94 o 
  -8   0   6       77.31       93.86      9.79 o 
  -7   0   6      842.56      837.28     22.52 o 
  -6   0   6      318.90      285.04     13.28 o 
  -5   0   6        5.76        2.84      3.81 o 
  -4   0   6      105.96      110.50      8.52 o 
  -3   0   6      100.33       93.79      8.26 o 
  -2   0   6       67.04       86.06     11.98 o 
  -1   0   6        0.06        0.00      5.29 o 
   0   0   6        3.35       -2.23      5.29 o 
   1   0   6        1.74        0.56      6.13 o 
   2   0   6        5.20       -5.01      6.68 o 
   3   0   6       27.89       39.55     12.53 o 
   4   0   6       36.64       43.45     13.09 o 
   5   0   6      297.85      321.11     27.57 o 
   6   0   6        7.26        9.75      7.80 o 
   7   0   6       34.95       35.93     12.53 o 
   8   0   6        2.82       10.03      8.91 o 
 -14   1   6       27.28       27.88      7.70 o 
 -13   1   6        0.43       -1.96      5.40 o 
 -12   1   6        1.36        1.68      5.24 o 
 -11   1   6        5.93        9.99      5.30 o 
 -10   1   6        2.19        0.68      4.83 o 
  -9   1   6      297.89      300.23     10.83 o 
  -8   1   6     1862.28     1898.88     23.91 o 
  -7   1   6      165.92      173.87      9.30 o 
  -6   1   6       23.52       17.58      4.66 o 
  -5   1   6        7.79       13.49      4.27 o 
  -4   1   6        0.10       -3.12      2.08 o 
  -3   1   6       74.25       87.68      5.15 o 
  -2   1   6       38.69       51.18      5.77 o 
  -1   1   6        0.36       -0.28      2.84 o 
   0   1   6        6.46        7.08      3.38 o 
   1   1   6        4.99        7.51      5.31 o 
   2   1   6       13.32       -0.51      4.80 o 
   3   1   6       10.45        8.42      4.70 o 
   4   1   6      432.39      443.60     19.62 o 
   5   1   6        1.06        3.33      6.07 o 
   6   1   6       17.70        2.55      5.92 o 
   7   1   6        0.32        3.29      5.99 o 
   8   1   6        0.06       13.82      6.07 o 
 -14   2   6       14.14        5.53      6.82 o 
 -13   2   6        8.41        6.98      5.99 o 
 -12   2   6        0.75       -2.87      4.20 o 
 -11   2   6        5.00        3.90      5.15 o 
 -10   2   6       94.50      108.01     10.32 o 
  -9   2   6      362.64      365.74     16.97 o 
  -8   2   6       59.57       74.02      9.75 o 
  -7   2   6       90.28       78.07      9.34 o 
  -6   2   6       33.41       31.19      6.99 o 
  -5   2   6        0.23        2.27      3.18 o 
  -4   2   6        6.31        6.50      3.00 o 
  -3   2   6        6.87        4.76      2.42 o 
  -2   2   6       11.19       15.51      3.36 o 
  -1   2   6        9.43        7.17      3.38 o 
   0   2   6        3.91        7.14      3.52 o 
   1   2   6       16.44       15.50      6.27 o 
   2   2   6       72.03       67.45     12.39 o 
   3   2   6        7.08        8.49      5.91 o 
   4   2   6       54.86       53.52     18.80 o 
   5   2   6       54.55       72.10     11.46 o 
   6   2   6        0.02        5.65      6.79 o 
   7   2   6        1.12        0.98      6.94 o 
   8   2   6        0.03        6.09      8.72 o 
 -14   3   6        3.64        4.63      6.20 o 
 -13   3   6       25.56       35.02      7.75 o 
 -12   3   6        0.00       -2.20      4.99 o 
 -11   3   6        2.98       -8.85      7.24 o 
 -10   3   6        5.81       -0.91      9.89 o 
  -9   3   6       77.79       87.27     10.61 o 
  -8   3   6       73.37       67.00      9.82 o 
  -7   3   6      245.20      274.71     19.77 o 
  -6   3   6      501.80      491.66     18.48 o 
  -5   3   6        4.88        7.50      3.73 o 
  -4   3   6       46.07       40.37      4.47 o 
  -3   3   6        0.85       -0.14      2.64 o 
  -2   3   6       15.99       13.95      3.41 o 
  -1   3   6        0.00        0.66      3.05 o 
   0   3   6       99.13      121.84     11.56 o 
   1   3   6      102.41      102.97     19.63 o 
   2   3   6      184.91      182.05     13.65 o 
   3   3   6      144.75      131.86     12.60 o 
   4   3   6        9.50        8.57      6.66 o 
   5   3   6       91.32      103.76     12.69 o 
   6   3   6       10.63        8.47      7.87 o 
   7   3   6        0.55        0.64      6.86 o 
   8   3   6        0.71        3.66      7.53 o 
 -14   4   6        1.29        3.14      6.20 o 
 -13   4   6        0.62        3.11      5.41 o 
 -12   4   6        8.83       15.01      7.87 o 
 -11   4   6        2.65       -2.33      7.06 o 
 -10   4   6       26.41       31.26      8.44 o 
  -9   4   6        4.26        0.80      6.18 o 
  -8   4   6      121.56      135.01     14.20 o 
  -7   4   6       21.35       28.38      9.05 o 
  -6   4   6      538.32      541.65     40.80 o 
  -5   4   6       76.30       77.49      7.22 o 
  -4   4   6        0.19       -4.28      3.25 o 
  -3   4   6      170.59      178.03      7.73 o 
  -2   4   6       65.35       55.35      5.26 o 
  -1   4   6        0.22       -0.43      3.36 o 
   0   4   6        0.34       -2.67      3.92 o 
   1   4   6       43.79       46.77      8.24 o 
   2   4   6      181.70      199.36     13.92 o 
   3   4   6       17.93       17.41      7.29 o 
   4   4   6       29.74       32.10      8.26 o 
   5   4   6        5.35        2.34      7.66 o 
   6   4   6        8.90        4.06      7.58 o 
   7   4   6        7.57        2.23      7.29 o 
   8   4   6       11.82       10.07     10.03 o 
 -14   5   6        0.57        7.11      7.98 o 
 -13   5   6        0.03        1.92      8.10 o 
 -12   5   6       30.64        8.58      8.80 o 
 -11   5   6       31.01       42.38      9.12 o 
 -10   5   6        0.36        0.22      6.49 o 
  -9   5   6      134.89      145.30     13.24 o 
  -8   5   6       45.37       41.62     11.84 o 
  -7   5   6       28.11       19.91      7.09 o 
  -6   5   6        0.37       -6.53      5.19 o 
  -5   5   6      598.47      637.96     19.87 o 
  -4   5   6       21.79       30.22     12.24 o 
  -3   5   6       27.28       24.02      4.17 o 
  -2   5   6        1.18       -2.15      2.95 o 
  -1   5   6        1.74        0.01      3.25 o 
   0   5   6        9.32       10.89      5.35 o 
   1   5   6       19.47       17.34      6.46 o 
   2   5   6       67.04       67.01     10.13 o 
   3   5   6       91.46      106.81     12.01 o 
   4   5   6       82.92       54.87      9.93 o 
   5   5   6        9.65        3.91      7.25 o 
   6   5   6        1.97        4.44      6.74 o 
   7   5   6       30.72       31.43      9.79 o 
   8   5   6        6.61        8.97     13.51 o 
 -13   6   6        4.98       13.98      8.63 o 
 -12   6   6        2.99        2.15      8.03 o 
 -11   6   6       11.86       16.22      8.16 o 
 -10   6   6       53.73       41.59      9.93 o 
  -9   6   6      145.74      140.38     13.09 o 
  -8   6   6       14.61        8.24      6.49 o 
  -7   6   6        0.01       -0.21      7.94 o 
  -6   6   6      155.01      163.32     11.33 o 
  -5   6   6       87.25       95.86      8.29 o 
  -4   6   6      297.16      282.80     11.83 o 
  -3   6   6       36.97       36.19      4.91 o 
  -2   6   6       20.73       15.71      4.15 o 
  -1   6   6       25.84       18.90      4.95 o 
   0   6   6       23.18       18.44      6.38 o 
   1   6   6        0.40        0.63      5.35 o 
   2   6   6      449.14      466.60     31.75 o 
   3   6   6        0.42       -0.07      6.13 o 
   4   6   6        5.84        2.79      6.99 o 
   5   6   6        2.66       -2.28      6.86 o 
   6   6   6       26.93       29.02      9.51 o 
   7   6   6        4.91        4.26      7.73 o 
 -13   7   6        0.00       -0.39      8.92 o 
 -12   7   6       10.39       -3.61      7.90 o 
 -11   7   6       12.35        5.64      8.07 o 
 -10   7   6        5.59       -0.55      6.62 o 
  -9   7   6       90.42       87.44     18.10 o 
  -8   7   6        8.42        5.24      9.47 o 
  -7   7   6       34.57       37.58      8.86 o 
  -6   7   6        4.34       -1.00      9.48 o 
  -5   7   6      387.02      382.15     13.91 o 
  -4   7   6       14.71       19.52      8.92 o 
  -3   7   6        4.49        3.99      3.66 o 
  -2   7   6       27.86       23.37      4.78 o 
  -1   7   6        0.00       -0.18      3.54 o 
   0   7   6       73.32       83.14     10.23 o 
   1   7   6      244.70      259.32     15.94 o 
   2   7   6      107.60       98.43     11.88 o 
   3   7   6        0.07       -2.99      5.61 o 
   4   7   6        3.56        5.26     11.28 o 
   5   7   6        0.44        2.30      7.97 o 
   6   7   6       21.48       14.84      8.95 o 
   7   7   6        4.87       -3.36      7.69 o 
 -12   8   6        0.48       -3.25      7.97 o 
 -11   8   6       36.46       50.01     10.92 o 
 -10   8   6       19.78       21.82      8.80 o 
  -9   8   6        6.01       11.90      7.81 o 
  -8   8   6        2.58       -6.87      6.56 o 
  -7   8   6       87.76       71.57     13.65 o 
  -6   8   6        0.33       -5.79      4.13 o 
  -5   8   6       61.33       63.65      7.67 o 
  -4   8   6      169.09      156.95     10.32 o 
  -3   8   6        0.08        1.19      4.42 o 
  -2   8   6        8.53        3.68      3.97 o 
  -1   8   6       12.48       11.49      4.46 o 
   0   8   6        8.31       11.30      6.46 o 
   1   8   6       53.88       54.86      9.71 o 
   2   8   6       25.69       11.31      8.63 o 
   3   8   6       18.07       25.95      8.72 o 
   4   8   6        8.74       10.14      7.36 o 
   5   8   6        0.43      -12.25      9.47 o 
   6   8   6        0.51      -12.51     11.28 o 
   7   8   6        0.10       -7.29     11.42 o 
 -12   9   6        0.08       -7.73      8.37 o 
 -11   9   6        2.76        0.96      7.76 o 
 -10   9   6       10.32       13.05      8.17 o 
  -9   9   6        2.74        3.15      7.61 o 
  -8   9   6       28.51       37.68      9.93 o 
  -7   9   6        1.18        5.93     13.65 o 
  -6   9   6       36.76       34.72      6.93 o 
  -5   9   6       13.06       18.65      5.77 o 
  -4   9   6       30.63       38.86      6.87 o 
  -3   9   6       97.29       96.00      9.02 o 
  -2   9   6       95.27      102.95     11.51 o 
  -1   9   6       25.18       23.60      5.41 o 
   0   9   6       62.82       68.63     19.08 o 
   1   9   6       28.31       18.23      8.07 o 
   2   9   6        4.57        0.86     16.71 o 
   3   9   6       11.09        5.08      6.74 o 
   4   9   6        8.45       -1.05      7.94 o 
   5   9   6       14.25       16.14      9.28 o 
   6   9   6        0.13       -0.69      7.56 o 
 -11  10   6        3.68       -4.09      7.97 o 
 -10  10   6        8.23        4.75     10.86 o 
  -9  10   6       15.15       18.06      8.64 o 
  -8  10   6       18.17       26.59      8.95 o 
  -7  10   6       63.68       49.83     10.61 o 
  -6  10   6       14.95        6.79      5.18 o 
  -5  10   6       30.98       31.66      9.30 o 
  -4  10   6        3.62        3.42      5.42 o 
  -3  10   6       35.77       41.60      7.24 o 
  -2  10   6       61.90       61.20      7.06 o 
  -1  10   6       90.34       95.89      9.23 o 
   0  10   6      114.00      121.49     10.62 o 
   1  10   6       86.34       75.64     11.57 o 
   2  10   6        9.53        8.65      7.53 o 
   3  10   6       21.13       15.87     11.98 o 
   4  10   6        0.68       -8.14      7.29 o 
   5  10   6       14.12        3.35     18.80 o 
   6  10   6        0.12      -11.72      7.81 o 
 -11  11   6        4.38        9.19      9.45 o 
 -10  11   6        9.07        4.43      7.97 o 
  -9  11   6        8.70        3.76      8.55 o 
  -8  11   6       27.11        6.85      8.05 o 
  -7  11   6        0.65        1.73      5.24 o 
  -6  11   6       14.04       13.35      6.01 o 
  -5  11   6       22.69       19.10      6.93 o 
  -4  11   6       27.46       21.70      6.64 o 
  -3  11   6        8.95        9.93      5.90 o 
  -2  11   6        4.68        3.97      4.82 o 
  -1  11   6       19.35        6.63      5.85 o 
   0  11   6        0.03        2.99      5.11 o 
   1  11   6      112.82      104.73     13.04 o 
   2  11   6        0.01       -1.27      6.74 o 
   3  11   6       11.84        8.97      8.04 o 
   4  11   6       34.19       26.90     10.73 o 
   5  11   6        5.32      -16.56     11.42 o 
 -10  12   6        6.16        4.18      9.19 o 
  -9  12   6        5.33        4.97      8.44 o 
  -8  12   6       14.59       -7.84      7.93 o 
  -7  12   6       39.38       32.60      9.46 o 
  -6  12   6        5.62        5.75      6.72 o 
  -5  12   6        6.37        5.21      5.58 o 
  -4  12   6        6.25       10.45      5.93 o 
  -3  12   6       83.92       99.31     10.19 o 
  -2  12   6       42.44       21.96      7.03 o 
  -1  12   6        5.91       10.81      6.15 o 
   0  12   6       16.62       16.09      6.47 o 
   1  12   6        6.47        9.54      5.86 o 
   2  12   6        1.66        5.75      7.51 o 
   3  12   6       11.41        2.96      9.08 o 
   4  12   6        1.91       10.30      8.95 o 
  -9  13   6       20.01       21.17     11.22 o 
  -8  13   6       16.01        3.43      8.96 o 
  -7  13   6        0.31        5.77      9.83 o 
  -6  13   6        0.70        0.26      4.92 o 
  -5  13   6        3.33       -2.15      5.57 o 
  -4  13   6       53.68       58.43      9.11 o 
  -3  13   6        6.93        8.51      5.96 o 
  -2  13   6        7.28       13.96      6.72 o 
  -1  13   6       17.53       19.59      8.62 o 
   0  13   6        0.15       -4.68      5.18 o 
   1  13   6        3.04        5.06      6.40 o 
   2  13   6        3.40        3.16      8.83 o 
   3  13   6        3.07        9.06      9.08 o 
  -7  14   6        1.77        4.98      6.60 o 
  -6  14   6       26.01       22.90     12.20 o 
  -5  14   6       30.29       34.07      7.55 o 
  -4  14   6       19.80       13.25      6.88 o 
  -3  14   6        9.70       21.02      7.11 o 
  -2  14   6        7.21        9.64      6.45 o 
  -1  14   6        0.25       -2.61      8.82 o 
   0  14   6       21.89       16.41      7.17 o 
   1  14   6       12.97       12.07      7.13 o 
   2  14   6        9.96        2.37      6.14 o 
  -6  15   6        2.77       13.65      9.47 o 
  -5  15   6       16.43       11.21     10.39 o 
  -4  15   6        3.87       -0.18      5.95 o 
  -3  15   6        9.04       17.75      7.55 o 
  -2  15   6        2.41       -1.10      6.26 o 
  -1  15   6       10.85        5.47      8.30 o 
   0  15   6       21.95       26.43      9.75 o 
 -13   1   7        1.37       -5.22      5.59 o 
 -12   1   7        3.75        4.07      6.07 o 
 -11   1   7        4.81        2.12      5.55 o 
 -10   1   7        0.96        3.13      4.88 o 
  -9   1   7       61.58       59.36     12.20 o 
  -8   1   7       57.88       87.82      8.92 o 
  -7   1   7      678.46      706.14     18.82 o 
  -6   1   7       41.36       36.81      7.48 o 
  -5   1   7       24.59       25.15      6.77 o 
  -4   1   7       95.53      104.10     10.43 o 
  -3   1   7       12.41       15.67      3.43 o 
  -2   1   7        0.37        0.90      2.86 o 
  -1   1   7        0.02       -5.83      4.43 o 
   0   1   7        2.08        0.14      5.12 o 
   1   1   7       15.14        9.17      4.77 o 
   2   1   7       17.80       18.23      6.56 o 
   3   1   7        1.05        8.82      6.58 o 
   4   1   7       10.24        9.29      6.89 o 
   5   1   7        0.24       -2.23      7.94 o 
   6   1   7        0.05        6.46      8.39 o 
 -13   2   7        1.43        8.64      6.41 o 
 -12   2   7       24.23       19.03      6.92 o 
 -11   2   7        7.49        0.57      4.97 o 
 -10   2   7       56.41       49.89      7.48 o 
  -9   2   7       32.24       22.18      5.97 o 
  -8   2   7       24.31       29.79      7.96 o 
  -7   2   7       21.55       15.61     11.00 o 
  -6   2   7       28.37       26.62      7.94 o 
  -5   2   7       25.16       32.39      7.80 o 
  -4   2   7        4.34       -0.05      3.81 o 
  -3   2   7      108.96       99.05      6.83 o 
  -2   2   7      248.82      231.13      9.60 o 
  -1   2   7       12.10       13.45      8.91 o 
   0   2   7       21.44       26.98      7.19 o 
   1   2   7        1.34        7.10      5.91 o 
   2   2   7       22.98       19.46      7.28 o 
   3   2   7        5.03        4.68     11.28 o 
   4   2   7        9.69       16.09      8.17 o 
   5   2   7        0.71       -2.51      6.70 o 
   6   2   7        5.01        4.37      8.01 o 
 -13   3   7       39.28       54.26      9.16 o 
 -12   3   7       11.78       17.52     11.61 o 
 -11   3   7       20.40       12.04      7.99 o 
 -10   3   7       18.40       28.69      8.76 o 
  -9   3   7       20.56       11.10      7.28 o 
  -8   3   7        6.83        1.53      6.10 o 
  -7   3   7      189.79      202.13     15.04 o 
  -6   3   7       41.37       43.70      9.05 o 
  -5   3   7        7.37        0.63      5.49 o 
  -4   3   7       78.19       74.83      7.90 o 
  -3   3   7       31.03       24.99      4.69 o 
  -2   3   7      158.92      183.12      8.79 o 
  -1   3   7        6.19        2.62      5.31 o 
   0   3   7        8.59        5.49      5.50 o 
   1   3   7       16.07       35.83      9.05 o 
   2   3   7        1.37        2.79      6.26 o 
   3   3   7        2.31        6.86      6.66 o 
   4   3   7        1.84        1.41      7.08 o 
   5   3   7       23.48        8.20      7.97 o 
   6   3   7        5.48        1.52      7.38 o 
 -13   4   7        6.14        8.25      6.09 o 
 -12   4   7       40.38       54.54     12.59 o 
 -11   4   7        0.14       -3.95      7.19 o 
 -10   4   7        4.60       12.50     15.18 o 
  -9   4   7       10.00       18.21      7.97 o 
  -8   4   7      118.99      108.62     12.25 o 
  -7   4   7       63.73       57.18     18.66 o 
  -6   4   7       73.02      100.12     25.20 o 
  -5   4   7       40.91       30.08      8.16 o 
  -4   4   7       20.23       19.47      5.59 o 
  -3   4   7       14.96       13.32      5.13 o 
  -2   4   7        5.09        6.23      3.79 o 
  -1   4   7       25.52       22.59      6.86 o 
   0   4   7       18.46       21.80      8.49 o 
   1   4   7        0.77        3.01      5.61 o 
   2   4   7       77.59       73.13     11.02 o 
   3   4   7      208.26      205.79     16.31 o 
   4   4   7        9.34        4.58      6.56 o 
   5   4   7        9.29        5.43      7.93 o 
   6   4   7       14.97       10.86      8.17 o 
 -12   5   7        0.06       -2.49      9.19 o 
 -11   5   7       11.29        2.81      9.05 o 
 -10   5   7       36.10       32.19      9.32 o 
  -9   5   7       13.06       13.15      7.93 o 
  -8   5   7      111.94      111.11     16.29 o 
  -7   5   7        2.37        5.08      6.66 o 
  -6   5   7       34.07       23.87      7.96 o 
  -5   5   7       43.18       42.14      9.20 o 
  -4   5   7        0.13        2.10      4.49 o 
  -3   5   7        5.79        1.70      4.48 o 
  -2   5   7        9.85       10.93      4.40 o 
  -1   5   7       35.36       45.77      8.55 o 
   0   5   7        0.84       -7.50      5.02 o 
   1   5   7        4.17        6.07      5.95 o 
   2   5   7        0.01        1.93      6.77 o 
   3   5   7       49.32       40.21      9.54 o 
   4   5   7        1.43        0.52      6.97 o 
   5   5   7       11.81        3.29      8.35 o 
   6   5   7        0.48       -3.46      7.48 o 
 -12   6   7       29.44       33.49     13.92 o 
 -11   6   7        0.21      -10.18      6.82 o 
 -10   6   7       40.67       36.74      9.71 o 
  -9   6   7        5.33        6.25      7.97 o 
  -8   6   7        1.22       -7.62      6.29 o 
  -7   6   7        0.03       -2.51      5.71 o 
  -6   6   7       19.93       17.04      7.63 o 
  -5   6   7       16.12       18.27      6.00 o 
  -4   6   7        9.36        8.98      5.24 o 
  -3   6   7        0.00       -0.08      4.55 o 
  -2   6   7       20.85       18.48      4.99 o 
  -1   6   7        0.83        5.93      4.92 o 
   0   6   7       26.94       35.25      8.33 o 
   1   6   7       14.74       20.92      8.63 o 
   2   6   7        0.30       -0.06      6.38 o 
   3   6   7        3.57        6.20      7.19 o 
   4   6   7        0.00       -4.78      6.77 o 
   5   6   7        0.31       -5.42      6.94 o 
 -12   7   7       24.25       30.73     11.09 o 
 -11   7   7        0.67       -2.86      7.73 o 
 -10   7   7        2.76        3.68      7.56 o 
  -9   7   7       12.68        7.48      8.16 o 
  -8   7   7       15.51       10.30      7.88 o 
  -7   7   7        3.55        3.63      7.38 o 
  -6   7   7        9.25        3.61      8.63 o 
  -5   7   7        4.64       -2.69      5.88 o 
  -4   7   7      121.20      119.45      9.95 o 
  -3   7   7        9.71        8.05      5.27 o 
  -2   7   7        8.41        9.43      4.88 o 
  -1   7   7       61.78       58.75      8.40 o 
   0   7   7        0.02       -3.75      7.66 o 
   1   7   7        8.12       11.51      7.38 o 
   2   7   7        1.00        0.00      6.77 o 
   3   7   7        0.77       -7.77      7.66 o 
   4   7   7        5.18       -1.73      7.73 o 
   5   7   7        1.57      -10.16      7.94 o 
 -11   8   7       33.63       28.35     10.52 o 
 -10   8   7       14.61       15.01      9.34 o 
  -9   8   7        2.40        5.70      7.96 o 
  -8   8   7        3.18       -4.46     10.30 o 
  -7   8   7       44.50       21.98      8.52 o 
  -6   8   7        4.56        1.62      6.99 o 
  -5   8   7       44.89       42.05      8.07 o 
  -4   8   7       30.39       34.64      9.08 o 
  -3   8   7       93.02       90.13     10.02 o 
  -2   8   7        0.69        4.23      6.46 o 
  -1   8   7       74.05       71.63      8.81 o 
   0   8   7        6.07        3.36      6.66 o 
   1   8   7       33.39       43.19      9.73 o 
   2   8   7        5.98       -7.28     12.25 o 
   3   8   7        8.07        5.02      7.94 o 
   4   8   7        0.04       -5.89      7.97 o 
 -11   9   7        2.58       -1.25      8.46 o 
 -10   9   7        7.28       -4.39      8.17 o 
  -9   9   7        2.66       12.97     10.58 o 
  -8   9   7       83.63       79.93     12.49 o 
  -7   9   7       36.69       33.53     10.03 o 
  -6   9   7        2.61        7.37      9.47 o 
  -5   9   7        1.10        2.08      5.54 o 
  -4   9   7       84.75       77.24      9.22 o 
  -3   9   7        3.34        5.22      5.60 o 
  -2   9   7       13.93       14.48      7.29 o 
  -1   9   7        0.83       -4.81      5.01 o 
   0   9   7       10.00        8.43      9.08 o 
   1   9   7        2.15        2.57      6.74 o 
   2   9   7       21.58        2.59      7.26 o 
   3   9   7        2.11       -8.87      8.91 o 
   4   9   7        0.00      -10.72     11.00 o 
 -10  10   7        1.98       -4.02     12.53 o 
  -9  10   7        5.72        2.23     19.77 o 
  -8  10   7        0.00      -10.63      7.09 o 
  -7  10   7       19.65       15.45      9.28 o 
  -6  10   7        0.82        2.52     11.00 o 
  -5  10   7       17.06       23.67      9.32 o 
  -4  10   7        0.48        0.52      5.52 o 
  -3  10   7       23.60       26.97      7.23 o 
  -2  10   7        4.83       -4.51      5.56 o 
  -1  10   7       38.12       43.00      9.82 o 
   0  10   7        3.23       -5.38      5.44 o 
   1  10   7        2.44       -1.60      9.75 o 
   2  10   7        6.13      -13.59     16.99 o 
   3  10   7        0.01      -10.12     10.44 o 
  -9  11   7        0.37       -1.96      8.63 o 
  -8  11   7       19.14       -3.90      8.75 o 
  -7  11   7        0.11      -10.76     11.84 o 
  -6  11   7       21.62       20.40      9.25 o 
  -5  11   7        8.00        5.81      6.35 o 
  -4  11   7       10.84       14.53      8.33 o 
  -3  11   7        0.13       -2.97      5.56 o 
  -2  11   7       34.37       31.19      9.85 o 
  -1  11   7       56.24       48.46     10.70 o 
   0  11   7        0.75       -4.25      5.74 o 
   1  11   7        1.33       -2.01      8.26 o 
   2  11   7        1.64       -7.42      7.90 o 
  -8  12   7        1.25       -7.95      8.17 o 
  -7  12   7        3.83       -9.36      7.43 o 
  -6  12   7        1.58       10.62      7.28 o 
  -5  12   7       12.72       12.36      6.87 o 
  -4  12   7       26.96       33.15      8.29 o 
  -3  12   7       19.48       30.92     14.05 o 
  -2  12   7       20.04       14.15      8.05 o 
  -1  12   7        2.18       14.05      7.58 o 
   0  12   7        7.16       11.68      7.12 o 
   1  12   7        7.50        6.51      7.21 o 
  -6  13   7        4.39        0.26      9.25 o 
  -5  13   7       11.40       13.04      7.33 o 
  -4  13   7        1.80       -0.24      6.19 o 
  -3  13   7        0.11        6.56      7.41 o 
  -2  13   7        3.27       16.11      9.05 o 
  -1  13   7       24.79       20.19     16.99 o 
 -12   0   8        7.60        3.06     10.58 o 
 -11   0   8       34.97       32.86     11.98 o 
 -10   0   8       52.37       61.27     15.32 o 
  -9   0   8      309.76      311.08     27.29 o 
  -8   0   8      106.52       96.36     17.82 o 
  -7   0   8       45.13       39.83     12.25 o 
  -6   0   8        0.92        0.00      8.08 o 
  -5   0   8       71.96       73.80     14.76 o 
  -4   0   8        0.02        6.68      8.08 o 
  -3   0   8       15.36       14.20      8.91 o 
  -2   0   8       62.24       62.11     13.92 o 
  -1   0   8      210.94      239.23     23.12 o 
   0   0   8        8.64        3.06      8.63 o 
   1   0   8        1.15        7.24      9.19 o 
   2   0   8        4.06       15.68      6.82 o 
   3   0   8       47.18       75.47     15.60 o 
   4   0   8        7.97       23.95     11.98 o 
 -12   1   8        3.82       15.91      8.17 o 
 -11   1   8        6.78        8.21      6.89 o 
 -10   1   8        6.51       14.62      7.21 o 
  -9   1   8        5.07        7.19      6.88 o 
  -8   1   8       12.44        3.67      6.16 o 
  -7   1   8       30.48       34.92      8.46 o 
  -6   1   8        1.55        4.73      5.79 o 
  -5   1   8        0.04        3.98      4.91 o 
  -4   1   8       11.41       13.08      5.08 o 
  -3   1   8       84.41       79.22      8.18 o 
  -2   1   8       20.90       18.02      5.41 o 
  -1   1   8       24.59       31.24      7.56 o 
   0   1   8        1.90        2.51      5.70 o 
   1   1   8        3.18       12.00      8.77 o 
   2   1   8        5.49       10.75      7.16 o 
   3   1   8       21.92       31.91      9.43 o 
   4   1   8       24.39       39.55      8.14 o 
 -12   2   8        3.16        0.35      7.19 o 
 -11   2   8       11.32       12.44      7.83 o 
 -10   2   8        2.04       -0.65      6.26 o 
  -9   2   8        3.10        8.01      6.42 o 
  -8   2   8       66.05       70.72      8.87 o 
  -7   2   8        1.90        3.06      6.58 o 
  -6   2   8        0.86        9.97      8.08 o 
  -5   2   8        7.59        4.51      6.79 o 
  -4   2   8       19.12       16.08     21.03 o 
  -3   2   8       12.41       -0.20      4.97 o 
  -2   2   8        4.11        1.06      5.11 o 
  -1   2   8        0.15        1.64      6.10 o 
   0   2   8        1.19        6.39      6.26 o 
   1   2   8        9.02        3.03     24.51 o 
   2   2   8        0.57        2.08      7.19 o 
   3   2   8       28.12       34.69     11.84 o 
   4   2   8       44.14       67.35     12.89 o 
 -11   3   8        0.43        0.37      7.51 o 
 -10   3   8       32.57       45.67      8.05 o 
  -9   3   8        7.46       -0.59      7.09 o 
  -8   3   8       19.95        8.47      7.73 o 
  -7   3   8       61.86       74.68     11.22 o 
  -6   3   8       21.93       16.22      7.97 o 
  -5   3   8        0.40        0.45      6.62 o 
  -4   3   8        9.96       17.44      7.96 o 
  -3   3   8        4.36        2.66      5.06 o 
  -2   3   8        0.00        0.20      4.51 o 
  -1   3   8        6.19        1.81      7.80 o 
   0   3   8        2.19        5.14      6.59 o 
   1   3   8        5.04        6.13     13.79 o 
   2   3   8        6.53       11.36      8.09 o 
   3   3   8        3.11        0.27      6.97 o 
   4   3   8        3.84       -6.56      7.58 o 
 -11   4   8        2.08        2.79      5.56 o 
 -10   4   8        1.19       -1.69      7.25 o 
  -9   4   8        3.85        1.95      7.88 o 
  -8   4   8       22.21       21.09      8.84 o 
  -7   4   8        0.19       -0.72      6.82 o 
  -6   4   8       31.31       35.18      9.03 o 
  -5   4   8       10.85        0.71      8.63 o 
  -4   4   8       17.69        9.14      8.63 o 
  -3   4   8       44.82       43.02      7.29 o 
  -2   4   8        1.59       15.45      7.38 o 
  -1   4   8       61.17       59.83      8.22 o 
   0   4   8        0.09       -8.53      5.69 o 
   1   4   8       25.82       18.52      8.27 o 
   2   4   8        4.69        0.86      8.22 o 
   3   4   8        9.84        2.70      8.05 o 
 -11   5   8       34.94       24.88     10.04 o 
 -10   5   8        2.70       -0.42      7.88 o 
  -9   5   8       30.66       34.78     14.90 o 
  -8   5   8        0.23       -9.40      6.27 o 
  -7   5   8       88.64      103.54     22.70 o 
  -6   5   8        2.88       -4.71      6.86 o 
  -5   5   8        0.21       -3.96      7.08 o 
  -4   5   8       14.02        6.26      7.58 o 
  -3   5   8       22.23       15.51      7.94 o 
  -2   5   8        2.27        2.21      6.46 o 
  -1   5   8       13.60       20.94      6.32 o 
   0   5   8       21.93       12.19      7.56 o 
   1   5   8        2.19        1.54      7.21 o 
   2   5   8        7.17       17.51      8.72 o 
   3   5   8        0.92        7.68     10.86 o 
 -10   6   8       16.72        7.43      8.23 o 
  -9   6   8       11.61       -3.86      7.58 o 
  -8   6   8        1.89       -8.63      7.17 o 
  -7   6   8        2.91        2.87      8.07 o 
  -6   6   8      119.90      103.57     13.44 o 
  -5   6   8       61.85       45.72     20.75 o 
  -4   6   8        0.04        1.10      7.21 o 
  -3   6   8       42.65       52.38     10.30 o 
  -2   6   8       12.53       23.34      7.89 o 
  -1   6   8        9.55       14.49      6.27 o 
   0   6   8       15.82       18.87      8.52 o 
   1   6   8        2.60        5.15      7.48 o 
   2   6   8        5.87       -2.16      7.87 o 
   3   6   8        8.08        2.23     10.30 o 
 -10   7   8        0.64      -11.51      7.67 o 
  -9   7   8        3.21       -5.87      7.94 o 
  -8   7   8       12.29       -0.59      8.13 o 
  -7   7   8       72.37       63.54     12.81 o 
  -6   7   8       87.37      131.03     14.75 o 
  -5   7   8       18.47        4.47      8.08 o 
  -4   7   8        6.39        5.26      5.96 o 
  -3   7   8        2.96        2.37      6.62 o 
  -2   7   8        0.02        1.02      6.82 o 
  -1   7   8        0.22        8.13      6.10 o 
   0   7   8        0.00       -9.66      6.77 o 
   1   7   8        0.06       -3.68      6.77 o 
   2   7   8        0.08        9.20     11.56 o 
  -9   8   8        9.58        2.34      8.95 o 
  -8   8   8        1.15       -0.78      8.24 o 
  -7   8   8        0.06       -3.01      7.76 o 
  -6   8   8        6.22       15.24     11.70 o 
  -5   8   8       21.28       14.43      8.84 o 
  -4   8   8        8.01       19.81      6.98 o 
  -3   8   8        0.14        1.17      6.42 o 
  -2   8   8        4.76       11.77      7.69 o 
  -1   8   8        5.10        7.55      7.73 o 
   0   8   8       47.54       52.21     11.85 o 
   1   8   8        0.29       -3.90      7.48 o 
  -8   9   8        0.33      -12.40      8.26 o 
  -7   9   8        7.76        8.71      8.96 o 
  -6   9   8       28.89       11.91     15.18 o 
  -5   9   8       14.42       21.77     10.11 o 
  -4   9   8        6.99        1.27      6.32 o 
  -3   9   8       17.59       22.32      9.20 o 
  -2   9   8       26.87        5.99      7.43 o 
  -1   9   8       32.49       37.87     17.41 o 
   0   9   8       34.23       19.86      7.96 o 
  -7  10   8        0.15        1.95      9.45 o 
  -6  10   8        0.21       -6.42      8.35 o 
  -5  10   8       23.52       23.39     10.44 o 
  -4  10   8       18.50       14.59      8.90 o 
  -3  10   8        1.98        4.51      8.10 o 
  -2  10   8        1.26        1.39      8.07 o 
  -1  10   8        7.61       21.29      9.16 o 
  -9   1   9       14.99       12.32      7.38 o 
  -8   1   9       26.45       39.23     10.30 o 
  -7   1   9       18.08       15.98      7.81 o 
  -6   1   9       66.82       92.32     12.73 o 
  -5   1   9        0.06       14.84      7.24 o 
  -4   1   9        0.01        4.75      6.26 o 
  -1   1   9        1.76       20.43      8.63 o 
   0   1   9        0.01        9.29      9.19 o 
  -9   2   9        6.65        9.52      7.19 o 
  -8   2   9       90.13      112.17     14.37 o 
  -7   2   9        6.74        5.32      6.88 o 
  -6   2   9       11.51       13.36      7.56 o 
  -5   2   9        6.97        3.76      6.76 o 
  -4   2   9        1.12       11.14      8.91 o 
  -1   2   9        0.18        6.49      6.04 o 
   0   2   9       29.92       37.16     12.53 o 
  -8   3   9        0.00        1.44     10.30 o 
  -7   3   9        2.80        0.56     11.70 o 
  -6   3   9       25.80       42.05     15.04 o 
  -5   3   9        3.89       -8.78      7.41 o 
  -4   3   9        0.29        0.28     11.42 o 
  -3   3   9        0.00        1.39     10.58 o 
  -2   3   9        6.85        5.28      7.21 o 
  -1   3   9       11.43       15.76      7.89 o 
   0   3   9        0.94       -5.16      7.61 o 
  -8   4   9        2.21      -12.32      8.22 o 
  -7   4   9       19.69       27.59     10.04 o 
  -6   4   9       12.76        7.10     16.57 o 
  -5   4   9       26.07       30.95     10.30 o 
  -4   4   9        0.99       -1.67     12.25 o 
  -3   4   9       12.83       12.25     12.25 o 
  -2   4   9        9.80        8.26      7.93 o 
  -1   4   9        0.06        0.64      6.88 o 
  -7   5   9        7.11        4.18      8.66 o 
  -6   5   9        1.30       -2.53      8.23 o 
  -5   5   9        2.62      -11.37      7.58 o 
  -4   5   9        6.83       -2.51     11.42 o 
  -3   5   9        1.61       -9.75     10.86 o 
  -2   5   9        0.49        0.66      7.61 o 
  -1   5   9        0.00        7.92      7.96 o 
  -6   6   9        0.60       -7.43      7.90 o 
  -5   6   9        2.22       -2.33      8.13 o 
  -4   6   9        0.68        4.46     12.81 o 
  -3   6   9        2.32       -7.52     11.98 o 
  -2   6   9        0.01        6.78      8.26 o 
                                                 
